# Supplementary material for: Two Intercalation Mechanisms of Oxazole Yellow Dimer (YOYO-1) into DNA
Source: Molecules. 2021 Jun 19;26(12):3748. doi: 10.3390/molecules26123748 (PMC8234192; doi:10.3390/molecules26123748)
Supplement: Supplementary file 1 [file molecules-26-03748-s001.zip]

Archive with 26 entries (24 files):
- molecules-1253971-supplementary-proofread/
- molecules-1253971-supplementary-proofread/cal.png
- molecules-1253971-supplementary-proofread/Definitions/
- molecules-1253971-supplementary-proofread/Definitions/chicago2.bst
- molecules-1253971-supplementary-proofread/Definitions/journalnames.tex
- molecules-1253971-supplementary-proofread/Definitions/logo-ccby.eps
- molecules-1253971-supplementary-proofread/Definitions/logo-mdpi-eps-converted-to.pdf
- molecules-1253971-supplementary-proofread/Definitions/logo-mdpi.eps
- molecules-1253971-supplementary-proofread/Definitions/logo-orcid-eps-converted-to.pdf
- molecules-1253971-supplementary-proofread/Definitions/logo-orcid.eps
- molecules-1253971-supplementary-proofread/Definitions/logo-updates.pdf
- molecules-1253971-supplementary-proofread/Definitions/mdpi.bst
- molecules-1253971-supplementary-proofread/Definitions/mdpi.cls
- molecules-1253971-supplementary-proofread/DNA_const_f.png
- molecules-1253971-supplementary-proofread/Holyst_support.aux
- molecules-1253971-supplementary-proofread/Holyst_support.log
- molecules-1253971-supplementary-proofread/Holyst_support.out
- molecules-1253971-supplementary-proofread/Holyst_support.pdf
- molecules-1253971-supplementary-proofread/Holyst_support.synctex.gz
- molecules-1253971-supplementary-proofread/Holyst_support.tex
- molecules-1253971-supplementary-proofread/Holyst_support.toc
- molecules-1253971-supplementary-proofread/K1_f.png
- molecules-1253971-supplementary-proofread/LP_f.png
- molecules-1253971-supplementary-proofread/template.pdf
- molecules-1253971-supplementary-proofread/YOYO_second_step_8_06_n35.png
- molecules-1253971-supplementary-proofread/YOYO_second_step_8_06_n36f.png
