# Supplementary material for: Two Intercalation Mechanisms of Oxazole Yellow Dimer (YOYO-1) into DNA
Source: Molecules. 2021 Jun 19;26(12):3748. doi: 10.3390/molecules26123748 (PMC8234192; doi:10.3390/molecules26123748)
Supplement: Supplementary file 1 [file molecules-26-03748-s001.zip › molecules-1253971-supplementary-proofread/Holyst_support.aux]

\relax 
\providecommand\hyper@newdestlabel[2]{}
\bibstyle{Definitions/mdpi}
\providecommand\HyperFirstAtBeginDocument{\AtBeginDocument}
\HyperFirstAtBeginDocument{\ifx\hyper@anchor\@undefined
\global\let\oldcontentsline\contentsline
\gdef\contentsline#1#2#3#4{\oldcontentsline{#1}{#2}{#3}}
\global\let\oldnewlabel\newlabel
\gdef\newlabel#1#2{\newlabelxx{#1}#2}
\gdef\newlabelxx#1#2#3#4#5#6{\oldnewlabel{#1}{{#2}{#3}}}
\AtEndDocument{\ifx\hyper@anchor\@undefined
\let\contentsline\oldcontentsline
\let\newlabel\oldnewlabel
\fi}
\fi}
\global\let\hyper@last\relax 
\gdef\HyperFirstAtBeginDocument#1{#1}
\providecommand\HyField@AuxAddToFields[1]{}
\providecommand\HyField@AuxAddToCoFields[2]{}
\providecommand*\new@tpo@label[2]{}
\@LN@col{1}
\@LN@col{1}
\@LN@col{1}
\@LN@col{1}
\@LN@col{1}
\@writefile{toc}{\contentsline {section}{\numberline {\textbf  {S1}}DNA sequence}{2}{section.1}\protected@file@percent }
\@writefile{toc}{\contentsline {section}{\numberline {\textbf  {S2}}Calibration of the FCS set-up}{2}{section.2}\protected@file@percent }
\newlabel{Eqn:one_component}{{S1}{2}{}{equation.0.1}{}}
\@LN@col{1}
\@LN@col{1}
\@writefile{lof}{\contentsline {figure}{\numberline {S1}{\ignorespaces Example of the FCS autocorrelation curves obtained in the calibration. The measuring time for each autocorrelation curve was 20 s. The data were fitted with a one-component diffusion model including the triplet state contribution (Eqn \ref  {Eqn:one_component}). Red points represent experimental data, and the black line is the autocorrelation fitted function. The bottom panel shows the residual curve (the difference between experimental and fitted data).\relax }}{2}{figure.caption.1}\protected@file@percent }
\providecommand*\caption@xref[2]{\@setref\relax\@undefined{#1}}
\newlabel{Rys:cal}{{S1}{2}{Example of the FCS autocorrelation curves obtained in the calibration. The measuring time for each autocorrelation curve was 20 s. The data were fitted with a one-component diffusion model including the triplet state contribution (Eqn \ref {Eqn:one_component}). Red points represent experimental data, and the black line is the autocorrelation fitted function. The bottom panel shows the residual curve (the difference between experimental and fitted data).\relax }{figure.caption.1}{}}
\@LN@col{1}
\@LN@col{1}
\newlabel{Eqn:omega}{{S2}{3}{}{equation.2.2}{}}
\newlabel{Eqn:volume}{{S3}{3}{}{equation.2.3}{}}
\@writefile{toc}{\contentsline {section}{\numberline {\textbf  {S3}}YOYO-1 dye}{3}{section.3}\protected@file@percent }
\@writefile{lof}{\contentsline {figure}{\numberline {S2}{\ignorespaces Response of the samples after excitation with different laser power. PBS and YOYO-1 dye do not show fluorescence; the collected signal comes from the dispersion of the laser beam on molecules. The complex of DNA (2 nM) and YOYO-1 (20 nM) exhibit fluorescence properties. Response from the sample is linear in the laser power below 50 $\mu W$. For higher powers, the complex is photo-bleaching during \mbox  {the measurement}, and the response of the sample is not linear.\relax }}{3}{figure.caption.2}\protected@file@percent }
\newlabel{Rys:LP}{{S2}{3}{Response of the samples after excitation with different laser power. PBS and YOYO-1 dye do not show fluorescence; the collected signal comes from the dispersion of the laser beam on molecules. The complex of DNA (2 nM) and YOYO-1 (20 nM) exhibit fluorescence properties. Response from the sample is linear in the laser power below 50 $\mu W$. For higher powers, the complex is photo-bleaching during \mbox {the measurement}, and the response of the sample is not linear.\relax }{figure.caption.2}{}}
\@LN@col{1}
\@LN@col{1}
\citation{Bielec}
\@LN@col{1}
\@LN@col{1}
\@writefile{lospecialtable}{\contentsline {specialtable}{\numberline {S1}{\ignorespaces Collected photons from the YOYO-1 samples at various concentrations; laser power: 47 $\mu $W.\relax }}{4}{specialtable.caption.3}\protected@file@percent }
\newlabel{table:1}{{S1}{4}{Collected photons from the YOYO-1 samples at various concentrations; laser power: 47 $\mu $W.\relax }{specialtable.caption.3}{}}
\@writefile{toc}{\contentsline {section}{\numberline {\textbf  {S4}}Experiment with constant DNA concentration}{4}{section.4}\protected@file@percent }
\@writefile{lof}{\contentsline {figure}{\numberline {S3}{\ignorespaces Collected photons displayed as a function of YOYO-1 concentration. The dye created a complex with DNA (5 nM), resulting in \mbox  {an increase} of detected photons with increasing dye concentration. Saturation of the DNA strand was achieved at 75 nM of the dye.\relax }}{4}{figure.caption.4}\protected@file@percent }
\newlabel{Rys:DNA_const}{{S3}{4}{Collected photons displayed as a function of YOYO-1 concentration. The dye created a complex with DNA (5 nM), resulting in \mbox {an increase} of detected photons with increasing dye concentration. Saturation of the DNA strand was achieved at 75 nM of the dye.\relax }{figure.caption.4}{}}
\@LN@col{1}
\@LN@col{1}
\@writefile{toc}{\contentsline {section}{\numberline {\textbf  {S5}}Brightness model}{4}{section.5}\protected@file@percent }
\@LN@col{1}
\@LN@col{1}
\newlabel{Eqn:MB}{{S4}{5}{Brightness model}{equation.5.4}{}}
\newlabel{Eqn:cnts}{{S5}{5}{Brightness model}{equation.5.5}{}}
\newlabel{Eqn:MB(I)}{{S6}{5}{Brightness model}{equation.5.6}{}}
\newlabel{Eqn:c}{{S7}{5}{Brightness model}{equation.5.7}{}}
\newlabel{Eqn:I(c)}{{S8}{5}{Brightness model}{equation.5.8}{}}
\newlabel{Eqn:I0}{{S9}{5}{Brightness model}{equation.5.9}{}}
\newlabel{Eqn:K1}{{S10}{5}{}{equation.0.10}{}}
\@LN@col{1}
\@LN@col{1}
\newlabel{Eqn:Q1}{{S11}{5}{}{equation.0.11}{}}
\@LN@col{1}
\@LN@col{1}
\newlabel{Eqn:C_DY}{{S12}{5}{}{equation.0.12}{}}
\@LN@col{1}
\@LN@col{1}
\newlabel{Eqn:I1_1}{{S13}{5}{}{equation.5.13}{}}
\citation{force,Wang_2016}
\@LN@col{1}
\@LN@col{1}
\newlabel{Eqn:I1f}{{S14}{6}{}{equation.0.14}{}}
\@LN@col{1}
\@LN@col{1}
\newlabel{Eqn:I1n}{{S15}{6}{}{equation.0.15}{}}
\@LN@col{1}
\@LN@col{1}
\newlabel{Eqn:K2}{{S16}{6}{}{equation.5.16}{}}
\newlabel{Eqn:DY2}{{S17}{6}{}{equation.5.17}{}}
\newlabel{Eqn:I2}{{S18}{6}{}{equation.5.18}{}}
\newlabel{Eqn:I2f}{{S19}{6}{}{equation.0.19}{}}
\@LN@col{1}
\@LN@col{1}
\newlabel{Eqn:I2n}{{S20}{6}{}{equation.0.20}{}}
\@LN@col{1}
\@LN@col{1}
\@writefile{toc}{\contentsline {section}{\numberline {\textbf  {S6}}Size of the binding site}{6}{section.6}\protected@file@percent }
\@LN@col{1}
\@LN@col{1}
\@writefile{lof}{\contentsline {figure}{\numberline {S4}{\ignorespaces The fit of the equation \ref  {Eqn:I2n} (red line) to the experimental data points (black circles). We used the binding site sizes in a range \mbox  {of 3 to 4}, with a changing step 0.1. We used initial concentrations of the substrates, and molecular brightnesses, as constant parameters in \mbox  {the equation}. Here, n equals 3.6, and the model used for data analysis does not fit the data. Moreover, it generates significant errors.\relax }}{7}{figure.caption.5}\protected@file@percent }
\newlabel{Rys:n36}{{S4}{7}{The fit of the equation \ref {Eqn:I2n} (red line) to the experimental data points (black circles). We used the binding site sizes in a range \mbox {of 3 to 4}, with a changing step 0.1. We used initial concentrations of the substrates, and molecular brightnesses, as constant parameters in \mbox {the equation}. Here, n equals 3.6, and the model used for data analysis does not fit the data. Moreover, it generates significant errors.\relax }{figure.caption.5}{}}
\@LN@col{1}
\@LN@col{1}
\@writefile{lof}{\contentsline {figure}{\numberline {S5}{\ignorespaces The fit of the equation \ref  {Eqn:I2n} (red line) to the experimental data points (black circles). We used the binding site sizes in a range \mbox  {of 3 to 4}, with a changing step 0.1. We used initial concentrations of the substrates, and molecular brightnesses, as constant parameters in \mbox  {the equation}. Here, n equals 3.5. The model used for data analysis fit the data, generating errors around 10 $\%$.\relax }}{8}{figure.caption.6}\protected@file@percent }
\newlabel{Rys:n35}{{S5}{8}{The fit of the equation \ref {Eqn:I2n} (red line) to the experimental data points (black circles). We used the binding site sizes in a range \mbox {of 3 to 4}, with a changing step 0.1. We used initial concentrations of the substrates, and molecular brightnesses, as constant parameters in \mbox {the equation}. Here, n equals 3.5. The model used for data analysis fit the data, generating errors around 10 $\%$.\relax }{figure.caption.6}{}}
\@LN@col{1}
\@LN@col{1}
\@writefile{toc}{\contentsline {section}{\numberline {\textbf  {S7}}Mono-intercalation equilibrium constant}{8}{section.7}\protected@file@percent }
\bibcite{Bielec}{{1}{}{{}}{{}}}
\bibcite{Wang_2016}{{2}{}{{}}{{}}}
\bibcite{force}{{3}{}{{}}{{}}}
\@writefile{lof}{\contentsline {figure}{\numberline {S6}{\ignorespaces Equilibrium constant determination of YOYO-1–DNA (69\nobreakspace  {}bp) complex formation. Black circles represent data points (countrate acquired for various DNA concentrations in a range of regime 3 added \mbox  {to 20 nM} YOYO-1 in titration experiment), red line corresponds to \mbox  {the fit} \mbox  {of Eqn \ref  {Eqn:I1f}}. Fitting includes only mono-intercalation. $C_A$ is a fitted value of dye's initial concentration, $K_1$ is the equilibrium constant of mono-intercalation, n is a size of a binding site.\relax }}{9}{figure.caption.7}\protected@file@percent }
\newlabel{Rys:K1}{{S6}{9}{Equilibrium constant determination of YOYO-1–DNA (69~bp) complex formation. Black circles represent data points (countrate acquired for various DNA concentrations in a range of regime 3 added \mbox {to 20 nM} YOYO-1 in titration experiment), red line corresponds to \mbox {the fit} \mbox {of Eqn \ref {Eqn:I1f}}. Fitting includes only mono-intercalation. $C_A$ is a fitted value of dye's initial concentration, $K_1$ is the equilibrium constant of mono-intercalation, n is a size of a binding site.\relax }{figure.caption.7}{}}
\@LN@col{1}
\@LN@col{1}
\@writefile{toc}{\contentsline {section}{References}{9}{figure.caption.7}\protected@file@percent }
\newlabel{LastPage}{{}{9}{}{page.9}{}}
\xdef\lastpage@lastpage{9}
\xdef\lastpage@lastpageHy{9}
\providecommand\NAT@force@numbers{}\NAT@force@numbers
\expandafter\ifx\csname c@page@totc\endcsname\relax\newcounter{page@totc}\fi\setcounter{page@totc}{10}
