# Supplementary material for: Two Intercalation Mechanisms of Oxazole Yellow Dimer (YOYO-1) into DNA
Source: Molecules. 2021 Jun 19;26(12):3748. doi: 10.3390/molecules26123748 (PMC8234192; doi:10.3390/molecules26123748)
Supplement: Supplementary file 1 [file molecules-26-03748-s001.zip › molecules-1253971-supplementary-proofread/Holyst_support.log]

This is pdfTeX, Version 3.14159265-2.6-1.40.21 (TeX Live 2020/W32TeX) (preloaded format=pdflatex 2020.8.21)  19 JUN 2021 09:23
entering extended mode
 restricted \write18 enabled.
 %&-line parsing enabled.
**Holyst_support.tex
(./Holyst_support.tex
LaTeX2e <2020-02-02> patch level 5
L3 programming layer <2020-03-06> (./Definitions/mdpi.cls
Document Class: Definitions/mdpi 02/18/2021 MDPI paper class
(c:/texlive/2020/texmf-dist/tex/latex/base/article.cls
Document Class: article 2019/12/20 v1.4l Standard LaTeX document class
(c:/texlive/2020/texmf-dist/tex/latex/base/size10.clo
File: size10.clo 2019/12/20 v1.4l Standard LaTeX file (size option)
)
\c@part=\count167
\c@section=\count168
\c@subsection=\count169
\c@subsubsection=\count170
\c@paragraph=\count171
\c@subparagraph=\count172
\c@figure=\count173
\c@table=\count174
\abovecaptionskip=\skip47
\belowcaptionskip=\skip48
\bibindent=\dimen134
)
(c:/texlive/2020/texmf-dist/tex/latex/base/fontenc.sty
Package: fontenc 2020/02/11 v2.0o Standard LaTeX package
)
(c:/texlive/2020/texmf-dist/tex/latex/base/inputenc.sty
Package: inputenc 2018/08/11 v1.3c Input encoding file
\inpenc@prehook=\toks15
\inpenc@posthook=\toks16
)
(c:/texlive/2020/texmf-dist/tex/latex/tools/calc.sty
Package: calc 2017/05/25 v4.3 Infix arithmetic (KKT,FJ)
\calc@Acount=\count175
\calc@Bcount=\count176
\calc@Adimen=\dimen135
\calc@Bdimen=\dimen136
\calc@Askip=\skip49
\calc@Bskip=\skip50
LaTeX Info: Redefining \setlength on input line 80.
LaTeX Info: Redefining \addtolength on input line 81.
\calc@Ccount=\count177
\calc@Cskip=\skip51
)
(c:/texlive/2020/texmf-dist/tex/latex/tools/indentfirst.sty
Package: indentfirst 1995/11/23 v1.03 Indent first paragraph (DPC)
)
(c:/texlive/2020/texmf-dist/tex/latex/fancyhdr/fancyhdr.sty
Package: fancyhdr 2019/01/31 v3.10 Extensive control of page headers and footer
s
\f@nch@headwidth=\skip52
\f@nch@O@elh=\skip53
\f@nch@O@erh=\skip54
\f@nch@O@olh=\skip55
\f@nch@O@orh=\skip56
\f@nch@O@elf=\skip57
\f@nch@O@erf=\skip58
\f@nch@O@olf=\skip59
\f@nch@O@orf=\skip60
)
(c:/texlive/2020/texmf-dist/tex/latex/graphics/graphicx.sty
Package: graphicx 2019/11/30 v1.2a Enhanced LaTeX Graphics (DPC,SPQR)

(c:/texlive/2020/texmf-dist/tex/latex/graphics/keyval.sty
Package: keyval 2014/10/28 v1.15 key=value parser (DPC)
\KV@toks@=\toks17
)
(c:/texlive/2020/texmf-dist/tex/latex/graphics/graphics.sty
Package: graphics 2019/11/30 v1.4a Standard LaTeX Graphics (DPC,SPQR)

(c:/texlive/2020/texmf-dist/tex/latex/graphics/trig.sty
Package: trig 2016/01/03 v1.10 sin cos tan (DPC)
)
(c:/texlive/2020/texmf-dist/tex/latex/graphics-cfg/graphics.cfg
File: graphics.cfg 2016/06/04 v1.11 sample graphics configuration
)
Package graphics Info: Driver file: pdftex.def on input line 105.

(c:/texlive/2020/texmf-dist/tex/latex/graphics-def/pdftex.def
File: pdftex.def 2018/01/08 v1.0l Graphics/color driver for pdftex
))
\Gin@req@height=\dimen137
\Gin@req@width=\dimen138
)
(c:/texlive/2020/texmf-dist/tex/latex/epstopdf-pkg/epstopdf.sty
Package: epstopdf 2020-01-24 v2.11 Conversion with epstopdf on the fly (HO)

(c:/texlive/2020/texmf-dist/tex/generic/infwarerr/infwarerr.sty
Package: infwarerr 2019/12/03 v1.5 Providing info/warning/error messages (HO)
)
(c:/texlive/2020/texmf-dist/tex/latex/grfext/grfext.sty
Package: grfext 2019/12/03 v1.3 Manage graphics extensions (HO)

(c:/texlive/2020/texmf-dist/tex/generic/kvdefinekeys/kvdefinekeys.sty
Package: kvdefinekeys 2019-12-19 v1.6 Define keys (HO)
))
(c:/texlive/2020/texmf-dist/tex/latex/kvoptions/kvoptions.sty
Package: kvoptions 2019/11/29 v3.13 Key value format for package options (HO)

(c:/texlive/2020/texmf-dist/tex/generic/ltxcmds/ltxcmds.sty
Package: ltxcmds 2019/12/15 v1.24 LaTeX kernel commands for general use (HO)
)
(c:/texlive/2020/texmf-dist/tex/generic/kvsetkeys/kvsetkeys.sty
Package: kvsetkeys 2019/12/15 v1.18 Key value parser (HO)
))
(c:/texlive/2020/texmf-dist/tex/latex/pdftexcmds/pdftexcmds.sty
Package: pdftexcmds 2019/11/24 v0.31 Utility functions of pdfTeX for LuaTeX (HO
)

(c:/texlive/2020/texmf-dist/tex/generic/iftex/iftex.sty
Package: iftex 2020/03/06 v1.0d TeX engine tests
)
Package pdftexcmds Info: \pdf@primitive is available.
Package pdftexcmds Info: \pdf@ifprimitive is available.
Package pdftexcmds Info: \pdfdraftmode found.
)
(c:/texlive/2020/texmf-dist/tex/latex/epstopdf-pkg/epstopdf-base.sty
Package: epstopdf-base 2020-01-24 v2.11 Base part for package epstopdf
Package epstopdf-base Info: Redefining graphics rule for `.eps' on input line 4
85.
Package grfext Info: Graphics extension search list:
(grfext)             [.pdf,.png,.jpg,.mps,.jpeg,.jbig2,.jb2,.PDF,.PNG,.JPG,.JPE
G,.JBIG2,.JB2,.eps]
(grfext)             \AppendGraphicsExtensions on input line 504.

(c:/texlive/2020/texmf-dist/tex/latex/latexconfig/epstopdf-sys.cfg
File: epstopdf-sys.cfg 2010/07/13 v1.3 Configuration of (r)epstopdf for TeX Liv
e
)))
(c:/texlive/2020/texmf-dist/tex/latex/lastpage/lastpage.sty
Package: lastpage 2015/03/29 v1.2m Refers to last page's name (HMM; JPG)
)
(c:/texlive/2020/texmf-dist/tex/latex/base/ifthen.sty
Package: ifthen 2014/09/29 v1.1c Standard LaTeX ifthen package (DPC)
)
(c:/texlive/2020/texmf-dist/tex/latex/lineno/lineno.sty
Package: lineno 2005/11/02 line numbers on paragraphs v4.41
\linenopenalty=\count178
\output=\toks18
\linenoprevgraf=\count179
\linenumbersep=\dimen139
\linenumberwidth=\dimen140
\c@linenumber=\count180
\c@pagewiselinenumber=\count181
\c@LN@truepage=\count182
\c@internallinenumber=\count183
\c@internallinenumbers=\count184
\quotelinenumbersep=\dimen141
\bframerule=\dimen142
\bframesep=\dimen143
\bframebox=\box45
LaTeX Info: Redefining \\ on input line 3056.
)
(c:/texlive/2020/texmf-dist/tex/latex/float/float.sty
Package: float 2001/11/08 v1.3d Float enhancements (AL)
\c@float@type=\count185
\float@exts=\toks19
\float@box=\box46
\@float@everytoks=\toks20
\@floatcapt=\box47
)
(c:/texlive/2020/texmf-dist/tex/latex/amsmath/amsmath.sty
Package: amsmath 2020/01/20 v2.17e AMS math features
\@mathmargin=\skip61

For additional information on amsmath, use the `?' option.
(c:/texlive/2020/texmf-dist/tex/latex/amsmath/amstext.sty
Package: amstext 2000/06/29 v2.01 AMS text

(c:/texlive/2020/texmf-dist/tex/latex/amsmath/amsgen.sty
File: amsgen.sty 1999/11/30 v2.0 generic functions
\@emptytoks=\toks21
\ex@=\dimen144
))
(c:/texlive/2020/texmf-dist/tex/latex/amsmath/amsbsy.sty
Package: amsbsy 1999/11/29 v1.2d Bold Symbols
\pmbraise@=\dimen145
)
(c:/texlive/2020/texmf-dist/tex/latex/amsmath/amsopn.sty
Package: amsopn 2016/03/08 v2.02 operator names
)
\inf@bad=\count186
LaTeX Info: Redefining \frac on input line 227.
\uproot@=\count187
\leftroot@=\count188
LaTeX Info: Redefining \overline on input line 389.
\classnum@=\count189
\DOTSCASE@=\count190
LaTeX Info: Redefining \ldots on input line 486.
LaTeX Info: Redefining \dots on input line 489.
LaTeX Info: Redefining \cdots on input line 610.
\Mathstrutbox@=\box48
\strutbox@=\box49
\big@size=\dimen146
LaTeX Font Info:    Redeclaring font encoding OML on input line 733.
LaTeX Font Info:    Redeclaring font encoding OMS on input line 734.
\macc@depth=\count191
\c@MaxMatrixCols=\count192
\dotsspace@=\muskip16
\c@parentequation=\count193
\dspbrk@lvl=\count194
\tag@help=\toks22
\row@=\count195
\column@=\count196
\maxfields@=\count197
\andhelp@=\toks23
\eqnshift@=\dimen147
\alignsep@=\dimen148
\tagshift@=\dimen149
\tagwidth@=\dimen150
\totwidth@=\dimen151
\lineht@=\dimen152
\@envbody=\toks24
\multlinegap=\skip62
\multlinetaggap=\skip63
\mathdisplay@stack=\toks25
LaTeX Info: Redefining \[ on input line 2859.
LaTeX Info: Redefining \] on input line 2860.
)
(c:/texlive/2020/texmf-dist/tex/latex/amsfonts/amssymb.sty
Package: amssymb 2013/01/14 v3.01 AMS font symbols

(c:/texlive/2020/texmf-dist/tex/latex/amsfonts/amsfonts.sty
Package: amsfonts 2013/01/14 v3.01 Basic AMSFonts support
\symAMSa=\mathgroup4
\symAMSb=\mathgroup5
LaTeX Font Info:    Redeclaring math symbol \hbar on input line 98.
LaTeX Font Info:    Overwriting math alphabet `\mathfrak' in version `bold'
(Font)                  U/euf/m/n --> U/euf/b/n on input line 106.
))
(c:/texlive/2020/texmf-dist/tex/latex/setspace/setspace.sty
Package: setspace 2011/12/19 v6.7a set line spacing
)
(c:/texlive/2020/texmf-dist/tex/latex/enumitem/enumitem.sty
Package: enumitem 2019/06/20 v3.9 Customized lists
\labelindent=\skip64
\enit@outerparindent=\dimen153
\enit@toks=\toks26
\enit@inbox=\box50
\enit@count@id=\count198
\enitdp@description=\count199
)
(c:/texlive/2020/texmf-dist/tex/latex/psnfss/mathpazo.sty
Package: mathpazo 2005/04/12 PSNFSS-v9.2a Palatino w/ Pazo Math (D.Puga, WaS) 
\symupright=\mathgroup6
)
(c:/texlive/2020/texmf-dist/tex/latex/booktabs/booktabs.sty
Package: booktabs 2020/01/12 v1.61803398 Publication quality tables
\heavyrulewidth=\dimen154
\lightrulewidth=\dimen155
\cmidrulewidth=\dimen156
\belowrulesep=\dimen157
\belowbottomsep=\dimen158
\aboverulesep=\dimen159
\abovetopsep=\dimen160
\cmidrulesep=\dimen161
\cmidrulekern=\dimen162
\defaultaddspace=\dimen163
\@cmidla=\count266
\@cmidlb=\count267
\@aboverulesep=\dimen164
\@belowrulesep=\dimen165
\@thisruleclass=\count268
\@lastruleclass=\count269
\@thisrulewidth=\dimen166
)
(c:/texlive/2020/texmf-dist/tex/latex/titlesec/titlesec.sty
Package: titlesec 2019/10/16 v2.13 Sectioning titles
\ttl@box=\box51
\beforetitleunit=\skip65
\aftertitleunit=\skip66
\ttl@plus=\dimen167
\ttl@minus=\dimen168
\ttl@toksa=\toks27
\titlewidth=\dimen169
\titlewidthlast=\dimen170
\titlewidthfirst=\dimen171
)
(c:/texlive/2020/texmf-dist/tex/latex/etoolbox/etoolbox.sty
Package: etoolbox 2019/09/21 v2.5h e-TeX tools for LaTeX (JAW)
\etb@tempcnta=\count270
)
(c:/texlive/2020/texmf-dist/tex/latex/tabto-ltx/tabto.sty
Package: tabto 2018/12/28  v 1.4  Another tabbing mechanism
\CurrentLineWidth=\dimen172
\TabPrevPos=\dimen173
)
(c:/texlive/2020/texmf-dist/tex/latex/xcolor/xcolor.sty
Package: xcolor 2016/05/11 v2.12 LaTeX color extensions (UK)

(c:/texlive/2020/texmf-dist/tex/latex/graphics-cfg/color.cfg
File: color.cfg 2016/01/02 v1.6 sample color configuration
)
Package xcolor Info: Driver file: pdftex.def on input line 225.
Package xcolor Info: Model `cmy' substituted by `cmy0' on input line 1348.
Package xcolor Info: Model `hsb' substituted by `rgb' on input line 1352.
Package xcolor Info: Model `RGB' extended on input line 1364.
Package xcolor Info: Model `HTML' substituted by `rgb' on input line 1366.
Package xcolor Info: Model `Hsb' substituted by `hsb' on input line 1367.
Package xcolor Info: Model `tHsb' substituted by `hsb' on input line 1368.
Package xcolor Info: Model `HSB' substituted by `hsb' on input line 1369.
Package xcolor Info: Model `Gray' substituted by `gray' on input line 1370.
Package xcolor Info: Model `wave' substituted by `hsb' on input line 1371.
)
(c:/texlive/2020/texmf-dist/tex/latex/colortbl/colortbl.sty
Package: colortbl 2020/01/04 v1.0e Color table columns (DPC)

(c:/texlive/2020/texmf-dist/tex/latex/tools/array.sty
Package: array 2019/08/31 v2.4l Tabular extension package (FMi)
\col@sep=\dimen174
\ar@mcellbox=\box52
\extrarowheight=\dimen175
\NC@list=\toks28
\extratabsurround=\skip67
\backup@length=\skip68
\ar@cellbox=\box53
)
\everycr=\toks29
\minrowclearance=\skip69
)
(c:/texlive/2020/texmf-dist/tex/latex/soul/soul.sty
Package: soul 2003/11/17 v2.4 letterspacing/underlining (mf)
\SOUL@word=\toks30
\SOUL@lasttoken=\toks31
\SOUL@cmds=\toks32
\SOUL@buffer=\toks33
\SOUL@token=\toks34
\SOUL@spaceskip=\skip70
\SOUL@ttwidth=\dimen176
\SOUL@uldp=\dimen177
\SOUL@ulht=\dimen178
)
(c:/texlive/2020/texmf-dist/tex/latex/multirow/multirow.sty
Package: multirow 2019/05/31 v2.5 Span multiple rows of a table
\multirow@colwidth=\skip71
\multirow@cntb=\count271
\multirow@dima=\skip72
\bigstrutjot=\dimen179
)
(c:/texlive/2020/texmf-dist/tex/latex/microtype/microtype.sty
Package: microtype 2019/11/18 v2.7d Micro-typographical refinements (RS)
\MT@toks=\toks35
\MT@count=\count272
LaTeX Info: Redefining \textls on input line 790.
\MT@outer@kern=\dimen180
LaTeX Info: Redefining \textmicrotypecontext on input line 1354.
\MT@listname@count=\count273

(c:/texlive/2020/texmf-dist/tex/latex/microtype/microtype-pdftex.def
File: microtype-pdftex.def 2019/11/18 v2.7d Definitions specific to pdftex (RS)

LaTeX Info: Redefining \lsstyle on input line 914.
LaTeX Info: Redefining \lslig on input line 914.
\MT@outer@space=\skip73
)
Package microtype Info: Loading configuration file microtype.cfg.

(c:/texlive/2020/texmf-dist/tex/latex/microtype/microtype.cfg
File: microtype.cfg 2019/11/18 v2.7d microtype main configuration file (RS)
))
(c:/texlive/2020/texmf-dist/tex/latex/pgf/frontendlayer/tikz.sty
(c:/texlive/2020/texmf-dist/tex/latex/pgf/basiclayer/pgf.sty
(c:/texlive/2020/texmf-dist/tex/latex/pgf/utilities/pgfrcs.sty
(c:/texlive/2020/texmf-dist/tex/generic/pgf/utilities/pgfutil-common.tex
\pgfutil@everybye=\toks36
\pgfutil@tempdima=\dimen181
\pgfutil@tempdimb=\dimen182

(c:/texlive/2020/texmf-dist/tex/generic/pgf/utilities/pgfutil-common-lists.tex)
) (c:/texlive/2020/texmf-dist/tex/generic/pgf/utilities/pgfutil-latex.def
\pgfutil@abb=\box54

(c:/texlive/2020/texmf-dist/tex/latex/ms/everyshi.sty
Package: everyshi 2001/05/15 v3.00 EveryShipout Package (MS)
))
(c:/texlive/2020/texmf-dist/tex/generic/pgf/utilities/pgfrcs.code.tex
(c:/texlive/2020/texmf-dist/tex/generic/pgf/pgf.revision.tex)
Package: pgfrcs 2020/01/08 v3.1.5b (3.1.5b)
))
Package: pgf 2020/01/08 v3.1.5b (3.1.5b)

(c:/texlive/2020/texmf-dist/tex/latex/pgf/basiclayer/pgfcore.sty
(c:/texlive/2020/texmf-dist/tex/latex/pgf/systemlayer/pgfsys.sty
(c:/texlive/2020/texmf-dist/tex/generic/pgf/systemlayer/pgfsys.code.tex
Package: pgfsys 2020/01/08 v3.1.5b (3.1.5b)

(c:/texlive/2020/texmf-dist/tex/generic/pgf/utilities/pgfkeys.code.tex
\pgfkeys@pathtoks=\toks37
\pgfkeys@temptoks=\toks38

(c:/texlive/2020/texmf-dist/tex/generic/pgf/utilities/pgfkeysfiltered.code.tex
\pgfkeys@tmptoks=\toks39
))
\pgf@x=\dimen183
\pgf@y=\dimen184
\pgf@xa=\dimen185
\pgf@ya=\dimen186
\pgf@xb=\dimen187
\pgf@yb=\dimen188
\pgf@xc=\dimen189
\pgf@yc=\dimen190
\pgf@xd=\dimen191
\pgf@yd=\dimen192
\w@pgf@writea=\write3
\r@pgf@reada=\read2
\c@pgf@counta=\count274
\c@pgf@countb=\count275
\c@pgf@countc=\count276
\c@pgf@countd=\count277
\t@pgf@toka=\toks40
\t@pgf@tokb=\toks41
\t@pgf@tokc=\toks42
\pgf@sys@id@count=\count278
 (c:/texlive/2020/texmf-dist/tex/generic/pgf/systemlayer/pgf.cfg
File: pgf.cfg 2020/01/08 v3.1.5b (3.1.5b)
)
Driver file for pgf: pgfsys-pdftex.def

(c:/texlive/2020/texmf-dist/tex/generic/pgf/systemlayer/pgfsys-pdftex.def
File: pgfsys-pdftex.def 2020/01/08 v3.1.5b (3.1.5b)

(c:/texlive/2020/texmf-dist/tex/generic/pgf/systemlayer/pgfsys-common-pdf.def
File: pgfsys-common-pdf.def 2020/01/08 v3.1.5b (3.1.5b)
)))
(c:/texlive/2020/texmf-dist/tex/generic/pgf/systemlayer/pgfsyssoftpath.code.tex
File: pgfsyssoftpath.code.tex 2020/01/08 v3.1.5b (3.1.5b)
\pgfsyssoftpath@smallbuffer@items=\count279
\pgfsyssoftpath@bigbuffer@items=\count280
)
(c:/texlive/2020/texmf-dist/tex/generic/pgf/systemlayer/pgfsysprotocol.code.tex
File: pgfsysprotocol.code.tex 2020/01/08 v3.1.5b (3.1.5b)
)) (c:/texlive/2020/texmf-dist/tex/generic/pgf/basiclayer/pgfcore.code.tex
Package: pgfcore 2020/01/08 v3.1.5b (3.1.5b)

(c:/texlive/2020/texmf-dist/tex/generic/pgf/math/pgfmath.code.tex
(c:/texlive/2020/texmf-dist/tex/generic/pgf/math/pgfmathcalc.code.tex
(c:/texlive/2020/texmf-dist/tex/generic/pgf/math/pgfmathutil.code.tex)
(c:/texlive/2020/texmf-dist/tex/generic/pgf/math/pgfmathparser.code.tex
\pgfmath@dimen=\dimen193
\pgfmath@count=\count281
\pgfmath@box=\box55
\pgfmath@toks=\toks43
\pgfmath@stack@operand=\toks44
\pgfmath@stack@operation=\toks45
)
(c:/texlive/2020/texmf-dist/tex/generic/pgf/math/pgfmathfunctions.code.tex
(c:/texlive/2020/texmf-dist/tex/generic/pgf/math/pgfmathfunctions.basic.code.te
x)
(c:/texlive/2020/texmf-dist/tex/generic/pgf/math/pgfmathfunctions.trigonometric
.code.tex)
(c:/texlive/2020/texmf-dist/tex/generic/pgf/math/pgfmathfunctions.random.code.t
ex)
(c:/texlive/2020/texmf-dist/tex/generic/pgf/math/pgfmathfunctions.comparison.co
de.tex)
(c:/texlive/2020/texmf-dist/tex/generic/pgf/math/pgfmathfunctions.base.code.tex
)
(c:/texlive/2020/texmf-dist/tex/generic/pgf/math/pgfmathfunctions.round.code.te
x)
(c:/texlive/2020/texmf-dist/tex/generic/pgf/math/pgfmathfunctions.misc.code.tex
)
(c:/texlive/2020/texmf-dist/tex/generic/pgf/math/pgfmathfunctions.integerarithm
etics.code.tex)))
(c:/texlive/2020/texmf-dist/tex/generic/pgf/math/pgfmathfloat.code.tex
\c@pgfmathroundto@lastzeros=\count282
))
(c:/texlive/2020/texmf-dist/tex/generic/pgf/math/pgfint.code.tex)
(c:/texlive/2020/texmf-dist/tex/generic/pgf/basiclayer/pgfcorepoints.code.tex
File: pgfcorepoints.code.tex 2020/01/08 v3.1.5b (3.1.5b)
\pgf@picminx=\dimen194
\pgf@picmaxx=\dimen195
\pgf@picminy=\dimen196
\pgf@picmaxy=\dimen197
\pgf@pathminx=\dimen198
\pgf@pathmaxx=\dimen199
\pgf@pathminy=\dimen256
\pgf@pathmaxy=\dimen257
\pgf@xx=\dimen258
\pgf@xy=\dimen259
\pgf@yx=\dimen260
\pgf@yy=\dimen261
\pgf@zx=\dimen262
\pgf@zy=\dimen263
)
(c:/texlive/2020/texmf-dist/tex/generic/pgf/basiclayer/pgfcorepathconstruct.cod
e.tex
File: pgfcorepathconstruct.code.tex 2020/01/08 v3.1.5b (3.1.5b)
\pgf@path@lastx=\dimen264
\pgf@path@lasty=\dimen265
)
(c:/texlive/2020/texmf-dist/tex/generic/pgf/basiclayer/pgfcorepathusage.code.te
x
File: pgfcorepathusage.code.tex 2020/01/08 v3.1.5b (3.1.5b)
\pgf@shorten@end@additional=\dimen266
\pgf@shorten@start@additional=\dimen267
)
(c:/texlive/2020/texmf-dist/tex/generic/pgf/basiclayer/pgfcorescopes.code.tex
File: pgfcorescopes.code.tex 2020/01/08 v3.1.5b (3.1.5b)
\pgfpic=\box56
\pgf@hbox=\box57
\pgf@layerbox@main=\box58
\pgf@picture@serial@count=\count283
)
(c:/texlive/2020/texmf-dist/tex/generic/pgf/basiclayer/pgfcoregraphicstate.code
.tex
File: pgfcoregraphicstate.code.tex 2020/01/08 v3.1.5b (3.1.5b)
\pgflinewidth=\dimen268
)
(c:/texlive/2020/texmf-dist/tex/generic/pgf/basiclayer/pgfcoretransformations.c
ode.tex
File: pgfcoretransformations.code.tex 2020/01/08 v3.1.5b (3.1.5b)
\pgf@pt@x=\dimen269
\pgf@pt@y=\dimen270
\pgf@pt@temp=\dimen271
)
(c:/texlive/2020/texmf-dist/tex/generic/pgf/basiclayer/pgfcorequick.code.tex
File: pgfcorequick.code.tex 2020/01/08 v3.1.5b (3.1.5b)
)
(c:/texlive/2020/texmf-dist/tex/generic/pgf/basiclayer/pgfcoreobjects.code.tex
File: pgfcoreobjects.code.tex 2020/01/08 v3.1.5b (3.1.5b)
)
(c:/texlive/2020/texmf-dist/tex/generic/pgf/basiclayer/pgfcorepathprocessing.co
de.tex
File: pgfcorepathprocessing.code.tex 2020/01/08 v3.1.5b (3.1.5b)
)
(c:/texlive/2020/texmf-dist/tex/generic/pgf/basiclayer/pgfcorearrows.code.tex
File: pgfcorearrows.code.tex 2020/01/08 v3.1.5b (3.1.5b)
\pgfarrowsep=\dimen272
)
(c:/texlive/2020/texmf-dist/tex/generic/pgf/basiclayer/pgfcoreshade.code.tex
File: pgfcoreshade.code.tex 2020/01/08 v3.1.5b (3.1.5b)
\pgf@max=\dimen273
\pgf@sys@shading@range@num=\count284
\pgf@shadingcount=\count285
)
(c:/texlive/2020/texmf-dist/tex/generic/pgf/basiclayer/pgfcoreimage.code.tex
File: pgfcoreimage.code.tex 2020/01/08 v3.1.5b (3.1.5b)

(c:/texlive/2020/texmf-dist/tex/generic/pgf/basiclayer/pgfcoreexternal.code.tex
File: pgfcoreexternal.code.tex 2020/01/08 v3.1.5b (3.1.5b)
\pgfexternal@startupbox=\box59
))
(c:/texlive/2020/texmf-dist/tex/generic/pgf/basiclayer/pgfcorelayers.code.tex
File: pgfcorelayers.code.tex 2020/01/08 v3.1.5b (3.1.5b)
)
(c:/texlive/2020/texmf-dist/tex/generic/pgf/basiclayer/pgfcoretransparency.code
.tex
File: pgfcoretransparency.code.tex 2020/01/08 v3.1.5b (3.1.5b)
)
(c:/texlive/2020/texmf-dist/tex/generic/pgf/basiclayer/pgfcorepatterns.code.tex
File: pgfcorepatterns.code.tex 2020/01/08 v3.1.5b (3.1.5b)
) (c:/texlive/2020/texmf-dist/tex/generic/pgf/basiclayer/pgfcorerdf.code.tex
File: pgfcorerdf.code.tex 2020/01/08 v3.1.5b (3.1.5b)
))) (c:/texlive/2020/texmf-dist/tex/generic/pgf/modules/pgfmoduleshapes.code.te
x
File: pgfmoduleshapes.code.tex 2020/01/08 v3.1.5b (3.1.5b)
\pgfnodeparttextbox=\box60
)
(c:/texlive/2020/texmf-dist/tex/generic/pgf/modules/pgfmoduleplot.code.tex
File: pgfmoduleplot.code.tex 2020/01/08 v3.1.5b (3.1.5b)
)
(c:/texlive/2020/texmf-dist/tex/latex/pgf/compatibility/pgfcomp-version-0-65.st
y
Package: pgfcomp-version-0-65 2020/01/08 v3.1.5b (3.1.5b)
\pgf@nodesepstart=\dimen274
\pgf@nodesepend=\dimen275
)
(c:/texlive/2020/texmf-dist/tex/latex/pgf/compatibility/pgfcomp-version-1-18.st
y
Package: pgfcomp-version-1-18 2020/01/08 v3.1.5b (3.1.5b)
)) (c:/texlive/2020/texmf-dist/tex/latex/pgf/utilities/pgffor.sty
(c:/texlive/2020/texmf-dist/tex/latex/pgf/utilities/pgfkeys.sty
(c:/texlive/2020/texmf-dist/tex/generic/pgf/utilities/pgfkeys.code.tex))
(c:/texlive/2020/texmf-dist/tex/latex/pgf/math/pgfmath.sty
(c:/texlive/2020/texmf-dist/tex/generic/pgf/math/pgfmath.code.tex))
(c:/texlive/2020/texmf-dist/tex/generic/pgf/utilities/pgffor.code.tex
Package: pgffor 2020/01/08 v3.1.5b (3.1.5b)

(c:/texlive/2020/texmf-dist/tex/generic/pgf/math/pgfmath.code.tex)
\pgffor@iter=\dimen276
\pgffor@skip=\dimen277
\pgffor@stack=\toks46
\pgffor@toks=\toks47
))
(c:/texlive/2020/texmf-dist/tex/generic/pgf/frontendlayer/tikz/tikz.code.tex
Package: tikz 2020/01/08 v3.1.5b (3.1.5b)

(c:/texlive/2020/texmf-dist/tex/generic/pgf/libraries/pgflibraryplothandlers.co
de.tex
File: pgflibraryplothandlers.code.tex 2020/01/08 v3.1.5b (3.1.5b)
\pgf@plot@mark@count=\count286
\pgfplotmarksize=\dimen278
)
\tikz@lastx=\dimen279
\tikz@lasty=\dimen280
\tikz@lastxsaved=\dimen281
\tikz@lastysaved=\dimen282
\tikz@lastmovetox=\dimen283
\tikz@lastmovetoy=\dimen284
\tikzleveldistance=\dimen285
\tikzsiblingdistance=\dimen286
\tikz@figbox=\box61
\tikz@figbox@bg=\box62
\tikz@tempbox=\box63
\tikz@tempbox@bg=\box64
\tikztreelevel=\count287
\tikznumberofchildren=\count288
\tikznumberofcurrentchild=\count289
\tikz@fig@count=\count290

(c:/texlive/2020/texmf-dist/tex/generic/pgf/modules/pgfmodulematrix.code.tex
File: pgfmodulematrix.code.tex 2020/01/08 v3.1.5b (3.1.5b)
\pgfmatrixcurrentrow=\count291
\pgfmatrixcurrentcolumn=\count292
\pgf@matrix@numberofcolumns=\count293
)
\tikz@expandcount=\count294

(c:/texlive/2020/texmf-dist/tex/generic/pgf/frontendlayer/tikz/libraries/tikzli
brarytopaths.code.tex
File: tikzlibrarytopaths.code.tex 2020/01/08 v3.1.5b (3.1.5b)
)))
(c:/texlive/2020/texmf-dist/tex/latex/totcount/totcount.sty
Package: totcount 2011/01/25 v1.2 package for gettingthe total value of LaTeX c
ounters
)
(c:/texlive/2020/texmf-dist/tex/latex/changepage/changepage.sty
Package: changepage 2009/10/20 v1.0c check page and change page layout
\c@cp@cntr=\count295
\cp@tempcnt=\count296
)
(c:/texlive/2020/texmf-dist/tex/latex/paracol/paracol.sty
Package: paracol 2018/12/31 v1.35 
\pcol@currcol=\count297
\pcol@nextcol=\count298
\pcol@ncol=\count299
\pcol@ncolleft=\count300
\pcol@page=\count301
\pcol@basepage=\count302
\pcol@toppage=\count303
\pcol@footnotebase=\count304
\pcol@nfootnotes=\count305
\pcol@mcid=\count306
\pcol@prevdepth=\dimen287
\pcol@colht=\dimen288
\pcol@textfloatsep=\dimen289
\pcol@lrmargin=\dimen290
\pagerim=\dimen291
\pcol@topskip=\skip74
\belowfootnoteskip=\skip75
\pcol@topfnotes=\box65
\pcol@prespan=\box66
\pcol@rightpage=\box67
\pcol@colorstack@saved=\box68
\pcol@tempboxa=\box69
\pcol@tempboxb=\box70
\pcol@colorins=\insert252
\pcol@everyvbox=\toks48
)
(c:/texlive/2020/texmf-dist/tex/latex/frankenstein/attrib.sty
Package: attrib 2001/08/31 v1.3 attribution of block elements (Frankenstein's h
at)

(c:/texlive/2020/texmf-dist/tex/latex/frankenstein/moredefs.sty
Package: moredefs 2001/08/31 v1.8 more defining commands (Frankenstein's brain)

\sc@toks@a=\toks49
\sc@toks@b=\toks50
)
\AttribMinSkip=\skip76
)
(c:/texlive/2020/texmf-dist/tex/latex/was/upgreek.sty
Package: upgreek 2003/02/12 v2.0 (WaS)
Package upgreek Info: Using Euler Roman for upright Greek on input line 31.
\symugrf@m=\mathgroup7
LaTeX Font Info:    Overwriting symbol font `ugrf@m' in version `bold'
(Font)                  U/eur/m/n --> U/eur/b/n on input line 38.
)
(c:/texlive/2020/texmf-dist/tex/latex/tools/tabularx.sty
Package: tabularx 2020/01/15 v2.11c `tabularx' package (DPC)
\TX@col@width=\dimen292
\TX@old@table=\dimen293
\TX@old@col=\dimen294
\TX@target=\dimen295
\TX@delta=\dimen296
\TX@cols=\count307
\TX@ftn=\toks51
)
(c:/texlive/2020/texmf-dist/tex/latex/pbox/pbox.sty
Package: pbox 2011/12/07 v1.2 Dynamic parboxes
\pb@xlen=\skip77
)
(c:/texlive/2020/texmf-dist/tex/latex/ragged2e/ragged2e.sty
Package: ragged2e 2019/07/28 v2.2 ragged2e Package (MS)

(c:/texlive/2020/texmf-dist/tex/latex/ms/everysel.sty
Package: everysel 2011/10/28 v1.2 EverySelectfont Package (MS)
)
\CenteringLeftskip=\skip78
\RaggedLeftLeftskip=\skip79
\RaggedRightLeftskip=\skip80
\CenteringRightskip=\skip81
\RaggedLeftRightskip=\skip82
\RaggedRightRightskip=\skip83
\CenteringParfillskip=\skip84
\RaggedLeftParfillskip=\skip85
\RaggedRightParfillskip=\skip86
\JustifyingParfillskip=\skip87
\CenteringParindent=\skip88
\RaggedLeftParindent=\skip89
\RaggedRightParindent=\skip90
\JustifyingParindent=\skip91
)
(./Definitions/journalnames.tex)
(c:/texlive/2020/texmf-dist/tex/latex/amscls/amsthm.sty
Package: amsthm 2017/10/31 v2.20.4
\thm@style=\toks52
\thm@bodyfont=\toks53
\thm@headfont=\toks54
\thm@notefont=\toks55
\thm@headpunct=\toks56
\thm@preskip=\skip92
\thm@postskip=\skip93
\thm@headsep=\skip94
\dth@everypar=\toks57
)
\c@theorem=\count308
\c@lemma=\count309
\c@corollary=\count310
\c@proposition=\count311
\c@characterization=\count312
\c@property=\count313
\c@problem=\count314
\c@example=\count315
\c@examplesanddefinitions=\count316
\c@remark=\count317
\c@definition=\count318
\c@hypothesis=\count319
\c@notation=\count320
\c@assumption=\count321

(c:/texlive/2020/texmf-dist/tex/latex/natbib/natbib.sty
Package: natbib 2010/09/13 8.31b (PWD, AO)
\bibhang=\skip95
\bibsep=\skip96
LaTeX Info: Redefining \cite on input line 694.
\c@NAT@ctr=\count322
)
(c:/texlive/2020/texmf-dist/tex/latex/hyperref/hyperref.sty
Package: hyperref 2020/01/14 v7.00d Hypertext links for LaTeX

(c:/texlive/2020/texmf-dist/tex/generic/pdfescape/pdfescape.sty
Package: pdfescape 2019/12/09 v1.15 Implements pdfTeX's escape features (HO)
)
(c:/texlive/2020/texmf-dist/tex/latex/hycolor/hycolor.sty
Package: hycolor 2020-01-27 v1.10 Color options for hyperref/bookmark (HO)
)
(c:/texlive/2020/texmf-dist/tex/latex/letltxmacro/letltxmacro.sty
Package: letltxmacro 2019/12/03 v1.6 Let assignment for LaTeX macros (HO)
)
(c:/texlive/2020/texmf-dist/tex/latex/auxhook/auxhook.sty
Package: auxhook 2019-12-17 v1.6 Hooks for auxiliary files (HO)
)
\@linkdim=\dimen297
\Hy@linkcounter=\count323
\Hy@pagecounter=\count324

(c:/texlive/2020/texmf-dist/tex/latex/hyperref/pd1enc.def
File: pd1enc.def 2020/01/14 v7.00d Hyperref: PDFDocEncoding definition (HO)
Now handling font encoding PD1 ...
... no UTF-8 mapping file for font encoding PD1
)
(c:/texlive/2020/texmf-dist/tex/generic/intcalc/intcalc.sty
Package: intcalc 2019/12/15 v1.3 Expandable calculations with integers (HO)
)
(c:/texlive/2020/texmf-dist/tex/generic/etexcmds/etexcmds.sty
Package: etexcmds 2019/12/15 v1.7 Avoid name clashes with e-TeX commands (HO)
)
\Hy@SavedSpaceFactor=\count325
Package hyperref Info: Option `unicode' set `true' on input line 4421.

(c:/texlive/2020/texmf-dist/tex/latex/hyperref/puenc.def
File: puenc.def 2020/01/14 v7.00d Hyperref: PDF Unicode definition (HO)
Now handling font encoding PU ...
... no UTF-8 mapping file for font encoding PU
)
Package hyperref Info: Option `bookmarksopen' set `true' on input line 4421.
Package hyperref Info: Option `pdffitwindow' set `true' on input line 4421.
Package hyperref Info: Option `colorlinks' set `true' on input line 4421.
Package hyperref Info: Option `hyperfootnotes' set `false' on input line 4421.
Package hyperref Info: Hyper figures OFF on input line 4547.
Package hyperref Info: Link nesting OFF on input line 4552.
Package hyperref Info: Hyper index ON on input line 4555.
Package hyperref Info: Plain pages OFF on input line 4562.
Package hyperref Info: Backreferencing OFF on input line 4567.
Package hyperref Info: Implicit mode ON; LaTeX internals redefined.
Package hyperref Info: Bookmarks ON on input line 4800.
\c@Hy@tempcnt=\count326

(c:/texlive/2020/texmf-dist/tex/latex/url/url.sty
\Urlmuskip=\muskip17
Package: url 2013/09/16  ver 3.4  Verb mode for urls, etc.
)
LaTeX Info: Redefining \url on input line 5159.
\XeTeXLinkMargin=\dimen298

(c:/texlive/2020/texmf-dist/tex/generic/bitset/bitset.sty
Package: bitset 2019/12/09 v1.3 Handle bit-vector datatype (HO)

(c:/texlive/2020/texmf-dist/tex/generic/bigintcalc/bigintcalc.sty
Package: bigintcalc 2019/12/15 v1.5 Expandable calculations on big integers (HO
)
))
\Fld@menulength=\count327
\Field@Width=\dimen299
\Fld@charsize=\dimen300
Package hyperref Info: Hyper figures OFF on input line 6430.
Package hyperref Info: Link nesting OFF on input line 6435.
Package hyperref Info: Hyper index ON on input line 6438.
Package hyperref Info: backreferencing OFF on input line 6445.
Package hyperref Info: Link coloring ON on input line 6448.
Package hyperref Info: Link coloring with OCG OFF on input line 6455.
Package hyperref Info: PDF/A mode OFF on input line 6460.
LaTeX Info: Redefining \ref on input line 6500.
LaTeX Info: Redefining \pageref on input line 6504.

(c:/texlive/2020/texmf-dist/tex/generic/atbegshi/atbegshi.sty
Package: atbegshi 2019/12/05 v1.19 At begin shipout hook (HO)
)
\Hy@abspage=\count328
\c@Item=\count329
)
Package hyperref Info: Driver: hpdftex.

(c:/texlive/2020/texmf-dist/tex/latex/hyperref/hpdftex.def
File: hpdftex.def 2020/01/14 v7.00d Hyperref driver for pdfTeX

(c:/texlive/2020/texmf-dist/tex/latex/atveryend/atveryend.sty
Package: atveryend 2019-12-11 v1.11 Hooks at the very end of document (HO)
)
\Fld@listcount=\count330
\c@bookmark@seq@number=\count331

(c:/texlive/2020/texmf-dist/tex/latex/rerunfilecheck/rerunfilecheck.sty
Package: rerunfilecheck 2019/12/05 v1.9 Rerun checks for auxiliary files (HO)

(c:/texlive/2020/texmf-dist/tex/generic/uniquecounter/uniquecounter.sty
Package: uniquecounter 2019/12/15 v1.4 Provide unlimited unique counter (HO)
)
Package uniquecounter Info: New unique counter `rerunfilecheck' on input line 2
86.
)
\Hy@SectionHShift=\skip97
)
(c:/texlive/2020/texmf-dist/tex/latex/koma-script/scrextend.sty
Package: scrextend 2020/01/24 v3.29 KOMA-Script package (extend other classes w
ith features of KOMA-Script classes)

(c:/texlive/2020/texmf-dist/tex/latex/koma-script/scrkbase.sty
Package: scrkbase 2020/01/24 v3.29 KOMA-Script package (KOMA-Script-dependent b
asics and keyval usage)

(c:/texlive/2020/texmf-dist/tex/latex/koma-script/scrbase.sty
Package: scrbase 2020/01/24 v3.29 KOMA-Script package (KOMA-Script-independent 
basics and keyval usage)

(c:/texlive/2020/texmf-dist/tex/latex/koma-script/scrlfile.sty
Package: scrlfile 2020/01/24 v3.29 KOMA-Script package (loading files)
))))
\c@page@totc=\count332

(c:/texlive/2020/texmf-dist/tex/latex/geometry/geometry.sty
Package: geometry 2020/01/02 v5.9 Page Geometry

(c:/texlive/2020/texmf-dist/tex/generic/iftex/ifvtex.sty
Package: ifvtex 2019/10/25 v1.7 ifvtex legacy package. Use iftex instead.
)
\Gm@cnth=\count333
\Gm@cntv=\count334
\c@Gm@tempcnt=\count335
\Gm@bindingoffset=\dimen301
\Gm@wd@mp=\dimen302
\Gm@odd@mp=\dimen303
\Gm@even@mp=\dimen304
\Gm@layoutwidth=\dimen305
\Gm@layoutheight=\dimen306
\Gm@layouthoffset=\dimen307
\Gm@layoutvoffset=\dimen308
\Gm@dimlist=\toks58
)
(c:/texlive/2020/texmf-dist/tex/latex/newfloat/newfloat.sty
Package: newfloat 2019/09/02 v1.1l Defining new floating environments (AR)
)
Package newfloat Info: New float `listing' with options `' on input line 1186.
\c@listing=\count336
Package newfloat Info: float type `listing'=4 on input line 1186.
Package newfloat Info: New float `boxenv' with options `name=Box' on input line
 1187.
\c@boxenv=\count337
Package newfloat Info: float type `boxenv'=8 on input line 1187.
Package newfloat Info: New float `chart' with options `' on input line 1188.
\c@chart=\count338
Package newfloat Info: float type `chart'=16 on input line 1188.
Package newfloat Info: New float `scheme' with options `' on input line 1189.
\c@scheme=\count339
Package newfloat Info: float type `scheme'=32 on input line 1189.
Package newfloat Info: New float `figurewide' with options `' on input line 119
0.
\c@figurewide=\count340
Package newfloat Info: float type `figurewide'=64 on input line 1190.
Package newfloat Info: New float `specialtable' with options `name=Table' on in
put line 1191.
\c@specialtable=\count341
Package newfloat Info: float type `specialtable'=128 on input line 1191.

(c:/texlive/2020/texmf-dist/tex/latex/caption/caption.sty
Package: caption 2020/01/03 v3.4h Customizing captions (AR)

(c:/texlive/2020/texmf-dist/tex/latex/caption/caption3.sty
Package: caption3 2020/01/03 v1.8h caption3 kernel (AR)
Package caption3 Info: TeX engine: e-TeX on input line 61.
\captionmargin=\dimen309
\captionmargin@=\dimen310
\captionwidth=\dimen311
\caption@tempdima=\dimen312
\caption@indent=\dimen313
\caption@parindent=\dimen314
\caption@hangindent=\dimen315
Package caption Info: Standard document class detected.
)
\c@caption@flags=\count342
\c@continuedfloat=\count343
Package caption Info: float package is loaded.
Package caption Info: hyperref package is loaded.
)
\@justcentbox=\box71

(c:/texlive/2020/texmf-dist/tex/latex/seqsplit/seqsplit.sty
Package: seqsplit 2006/08/07 v0.1 Splitting long sequences (DNA, RNA, proteins,
 etc.) 
)
\cellWidtha=\skip98
\cellWidthb=\skip99
\cellWidthc=\skip100
\cellWidthd=\skip101
\cellWidthe=\skip102
\cellWidthf=\skip103
\cellWidthg=\skip104
\cellWidthh=\skip105
\cellWidthi=\skip106
\cellWidthj=\skip107
\cellWidthk=\skip108
\cellWidthl=\skip109
\cellWidthm=\skip110
\cellWidthn=\skip111
\cellWidtho=\skip112
\cellWidthp=\skip113
\cellWidthq=\skip114
\cellWidthr=\skip115
\cellWidths=\skip116
\cellWidtht=\skip117
\cellWidthu=\skip118
\cellWidthv=\skip119
\cellWidthw=\skip120
\cellWidthx=\skip121
\cellWidthy=\skip122
\cellWidthz=\skip123
\cellWidthA=\skip124
\cellWidthB=\skip125
\cellWidthC=\skip126
\cellWidthD=\skip127
\cellWidthE=\skip128
\cellWidthF=\skip129
\cellWidthG=\skip130
\cellWidthH=\skip131
\cellWidthI=\skip132
\cellWidthJ=\skip133
\cellWidthK=\skip134
\cellWidthL=\skip135
\cellWidthM=\skip136
\cellWidthN=\skip137
\cellWidthO=\skip138
\cellWidthP=\skip139
\cellWidthQ=\skip140
\cellWidthR=\skip141
\cellWidthS=\skip142
\cellWidthT=\skip143
\cellWidthU=\skip144
\cellWidthV=\skip145
\cellWidthW=\skip146
\cellWidthX=\skip147
\cellWidthY=\skip148
\cellWidthZ=\skip149
)
(c:/texlive/2020/texmf-dist/tex/latex/mhchem/mhchem.sty
Package: mhchem 2018/06/22 v4.08 for typesetting chemical formulae

(c:/texlive/2020/texmf-dist/tex/latex/l3kernel/expl3.sty
Package: expl3 2020-03-06 L3 programming layer (loader) 

(c:/texlive/2020/texmf-dist/tex/latex/l3backend/l3backend-pdfmode.def
File: l3backend-pdfmode.def 2020-03-12 L3 backend support: PDF mode
\l__kernel_color_stack_int=\count344
\l__pdf_internal_box=\box72
))
(c:/texlive/2020/texmf-dist/tex/latex/l3packages/l3keys2e/l3keys2e.sty
Package: l3keys2e 2020-03-06 LaTeX2e option processing using LaTeX3 keys
)
(c:/texlive/2020/texmf-dist/tex/latex/chemgreek/chemgreek.sty
(c:/texlive/2020/texmf-dist/tex/latex/l3packages/xparse/xparse.sty
Package: xparse 2020-03-06 L3 Experimental document command parser
\l__xparse_current_arg_int=\count345
\g__xparse_grabber_int=\count346
\l__xparse_m_args_int=\count347
\l__xparse_v_nesting_int=\count348
)
Package: chemgreek 2020/01/16 v1.1a interface for upright Greek letters for use
 in chemistry (CN)
\l__chemgreek_tmpa_int=\count349
\g__chemgreek_tmpa_int=\count350
)
\l__mhchem_ce_distanceFromLastComma_int=\count351
\__mhchem_arrow_extPgfLength_skip=\skip150
\mhchem@minispace@tmp=\skip151
\mhchem@minibackspace@tmp=\skip152
\mhchem@bondwidth=\skip153
\mhchem@bondheight=\skip154
\mhchem@smallbondwidth@tmpA=\skip155
\mhchem@smallbondwidth@tmpB=\skip156
\mhchem@smallbondwidth=\skip157
\mhchem@bondtmp@minussidebearingleft=\skip158
\mhchem@bondtmp@minussidebearingright=\skip159
\l__mhchem_option_version_int=\count352
\mhchem@option@minusmathsidebearingleft=\dimen316
\mhchem@option@minusmathsidebearingright=\dimen317
\mhchem@option@minustextsidebearingleft=\dimen318
\mhchem@option@minustextsidebearingright=\dimen319
)
(c:/texlive/2020/texmf-dist/tex/latex/mathastext/mathastext.sty
Package: mathastext 2019/11/16 v1.3w Use the text font in math mode (JFB)
\mst@exists@muskip=\muskip18
\mst@forall@muskip=\muskip19
\mst@prime@muskip=\muskip20
\mst@do@nonletters=\toks59
\mst@do@easynonletters=\toks60
\mst@do@az=\toks61
\mst@do@AZ=\toks62
\symmtoperatorfont=\mathgroup8
\symmtletterfont=\mathgroup9
Now handling font encoding LGR ...
... processing UTF-8 mapping file for font encoding LGR

(c:/texlive/2020/texmf-dist/tex/latex/greek-inputenc/lgrenc.dfu
File: lgrenc.dfu 2019/07/11 1.7 UTF-8 support for Greek
   defining Unicode char U+00A8 (decimal 168)
   defining Unicode char U+00AB (decimal 171)
   defining Unicode char U+00AF (decimal 175)
   defining Unicode char U+00B4 (decimal 180)
   defining Unicode char U+00B7 (decimal 183)
   defining Unicode char U+00BB (decimal 187)
   defining Unicode char U+0259 (decimal 601)
   defining Unicode char U+02D8 (decimal 728)
   defining Unicode char U+0374 (decimal 884)
   defining Unicode char U+0375 (decimal 885)
   defining Unicode char U+037A (decimal 890)
   defining Unicode char U+037E (decimal 894)
   defining Unicode char U+0384 (decimal 900)
   defining Unicode char U+0385 (decimal 901)
   defining Unicode char U+0386 (decimal 902)
   defining Unicode char U+0387 (decimal 903)
   defining Unicode char U+0388 (decimal 904)
   defining Unicode char U+0389 (decimal 905)
   defining Unicode char U+038A (decimal 906)
   defining Unicode char U+038C (decimal 908)
   defining Unicode char U+038E (decimal 910)
   defining Unicode char U+038F (decimal 911)
   defining Unicode char U+0390 (decimal 912)
   defining Unicode char U+0391 (decimal 913)
   defining Unicode char U+0392 (decimal 914)
   defining Unicode char U+0393 (decimal 915)
   defining Unicode char U+0394 (decimal 916)
   defining Unicode char U+0395 (decimal 917)
   defining Unicode char U+0396 (decimal 918)
   defining Unicode char U+0397 (decimal 919)
   defining Unicode char U+0398 (decimal 920)
   defining Unicode char U+0399 (decimal 921)
   defining Unicode char U+039A (decimal 922)
   defining Unicode char U+039B (decimal 923)
   defining Unicode char U+039C (decimal 924)
   defining Unicode char U+039D (decimal 925)
   defining Unicode char U+039E (decimal 926)
   defining Unicode char U+039F (decimal 927)
   defining Unicode char U+03A0 (decimal 928)
   defining Unicode char U+03A1 (decimal 929)
   defining Unicode char U+03A3 (decimal 931)
   defining Unicode char U+03A4 (decimal 932)
   defining Unicode char U+03A5 (decimal 933)
   defining Unicode char U+03A6 (decimal 934)
   defining Unicode char U+03A7 (decimal 935)
   defining Unicode char U+03A8 (decimal 936)
   defining Unicode char U+03A9 (decimal 937)
   defining Unicode char U+03AA (decimal 938)
   defining Unicode char U+03AB (decimal 939)
   defining Unicode char U+03AC (decimal 940)
   defining Unicode char U+03AD (decimal 941)
   defining Unicode char U+03AE (decimal 942)
   defining Unicode char U+03AF (decimal 943)
   defining Unicode char U+03B0 (decimal 944)
   defining Unicode char U+03B1 (decimal 945)
   defining Unicode char U+03B2 (decimal 946)
   defining Unicode char U+03B3 (decimal 947)
   defining Unicode char U+03B4 (decimal 948)
   defining Unicode char U+03B5 (decimal 949)
   defining Unicode char U+03B6 (decimal 950)
   defining Unicode char U+03B7 (decimal 951)
   defining Unicode char U+03B8 (decimal 952)
   defining Unicode char U+03B9 (decimal 953)
   defining Unicode char U+03BA (decimal 954)
   defining Unicode char U+03BB (decimal 955)
   defining Unicode char U+03BC (decimal 956)
   defining Unicode char U+03BD (decimal 957)
   defining Unicode char U+03BE (decimal 958)
   defining Unicode char U+03BF (decimal 959)
   defining Unicode char U+03C0 (decimal 960)
   defining Unicode char U+03C1 (decimal 961)
   defining Unicode char U+03C2 (decimal 962)
   defining Unicode char U+03C3 (decimal 963)
   defining Unicode char U+03C4 (decimal 964)
   defining Unicode char U+03C5 (decimal 965)
   defining Unicode char U+03C6 (decimal 966)
   defining Unicode char U+03C7 (decimal 967)
   defining Unicode char U+03C8 (decimal 968)
   defining Unicode char U+03C9 (decimal 969)
   defining Unicode char U+03CA (decimal 970)
   defining Unicode char U+03CB (decimal 971)
   defining Unicode char U+03CC (decimal 972)
   defining Unicode char U+03CD (decimal 973)
   defining Unicode char U+03CE (decimal 974)
   defining Unicode char U+03D0 (decimal 976)
   defining Unicode char U+03D1 (decimal 977)
   defining Unicode char U+03D5 (decimal 981)
   defining Unicode char U+03D6 (decimal 982)
   defining Unicode char U+03D8 (decimal 984)
   defining Unicode char U+03D9 (decimal 985)
   defining Unicode char U+03DA (decimal 986)
   defining Unicode char U+03DB (decimal 987)
   defining Unicode char U+03DC (decimal 988)
   defining Unicode char U+03DD (decimal 989)
   defining Unicode char U+03DF (decimal 991)
   defining Unicode char U+03E0 (decimal 992)
   defining Unicode char U+03E1 (decimal 993)
   defining Unicode char U+03F0 (decimal 1008)
   defining Unicode char U+03F1 (decimal 1009)
   defining Unicode char U+03F4 (decimal 1012)
   defining Unicode char U+03F5 (decimal 1013)
   defining Unicode char U+1F00 (decimal 7936)
   defining Unicode char U+1F01 (decimal 7937)
   defining Unicode char U+1F02 (decimal 7938)
   defining Unicode char U+1F03 (decimal 7939)
   defining Unicode char U+1F04 (decimal 7940)
   defining Unicode char U+1F05 (decimal 7941)
   defining Unicode char U+1F06 (decimal 7942)
   defining Unicode char U+1F07 (decimal 7943)
   defining Unicode char U+1F08 (decimal 7944)
   defining Unicode char U+1F09 (decimal 7945)
   defining Unicode char U+1F0A (decimal 7946)
   defining Unicode char U+1F0B (decimal 7947)
   defining Unicode char U+1F0C (decimal 7948)
   defining Unicode char U+1F0D (decimal 7949)
   defining Unicode char U+1F0E (decimal 7950)
   defining Unicode char U+1F0F (decimal 7951)
   defining Unicode char U+1F10 (decimal 7952)
   defining Unicode char U+1F11 (decimal 7953)
   defining Unicode char U+1F12 (decimal 7954)
   defining Unicode char U+1F13 (decimal 7955)
   defining Unicode char U+1F14 (decimal 7956)
   defining Unicode char U+1F15 (decimal 7957)
   defining Unicode char U+1F18 (decimal 7960)
   defining Unicode char U+1F19 (decimal 7961)
   defining Unicode char U+1F1A (decimal 7962)
   defining Unicode char U+1F1B (decimal 7963)
   defining Unicode char U+1F1C (decimal 7964)
   defining Unicode char U+1F1D (decimal 7965)
   defining Unicode char U+1F20 (decimal 7968)
   defining Unicode char U+1F21 (decimal 7969)
   defining Unicode char U+1F22 (decimal 7970)
   defining Unicode char U+1F23 (decimal 7971)
   defining Unicode char U+1F24 (decimal 7972)
   defining Unicode char U+1F25 (decimal 7973)
   defining Unicode char U+1F26 (decimal 7974)
   defining Unicode char U+1F27 (decimal 7975)
   defining Unicode char U+1F28 (decimal 7976)
   defining Unicode char U+1F29 (decimal 7977)
   defining Unicode char U+1F2A (decimal 7978)
   defining Unicode char U+1F2B (decimal 7979)
   defining Unicode char U+1F2C (decimal 7980)
   defining Unicode char U+1F2D (decimal 7981)
   defining Unicode char U+1F2E (decimal 7982)
   defining Unicode char U+1F2F (decimal 7983)
   defining Unicode char U+1F30 (decimal 7984)
   defining Unicode char U+1F31 (decimal 7985)
   defining Unicode char U+1F32 (decimal 7986)
   defining Unicode char U+1F33 (decimal 7987)
   defining Unicode char U+1F34 (decimal 7988)
   defining Unicode char U+1F35 (decimal 7989)
   defining Unicode char U+1F36 (decimal 7990)
   defining Unicode char U+1F37 (decimal 7991)
   defining Unicode char U+1F38 (decimal 7992)
   defining Unicode char U+1F39 (decimal 7993)
   defining Unicode char U+1F3A (decimal 7994)
   defining Unicode char U+1F3B (decimal 7995)
   defining Unicode char U+1F3C (decimal 7996)
   defining Unicode char U+1F3D (decimal 7997)
   defining Unicode char U+1F3E (decimal 7998)
   defining Unicode char U+1F3F (decimal 7999)
   defining Unicode char U+1F40 (decimal 8000)
   defining Unicode char U+1F41 (decimal 8001)
   defining Unicode char U+1F42 (decimal 8002)
   defining Unicode char U+1F43 (decimal 8003)
   defining Unicode char U+1F44 (decimal 8004)
   defining Unicode char U+1F45 (decimal 8005)
   defining Unicode char U+1F48 (decimal 8008)
   defining Unicode char U+1F49 (decimal 8009)
   defining Unicode char U+1F4A (decimal 8010)
   defining Unicode char U+1F4B (decimal 8011)
   defining Unicode char U+1F4C (decimal 8012)
   defining Unicode char U+1F4D (decimal 8013)
   defining Unicode char U+1F50 (decimal 8016)
   defining Unicode char U+1F51 (decimal 8017)
   defining Unicode char U+1F52 (decimal 8018)
   defining Unicode char U+1F53 (decimal 8019)
   defining Unicode char U+1F54 (decimal 8020)
   defining Unicode char U+1F55 (decimal 8021)
   defining Unicode char U+1F56 (decimal 8022)
   defining Unicode char U+1F57 (decimal 8023)
   defining Unicode char U+1F59 (decimal 8025)
   defining Unicode char U+1F5B (decimal 8027)
   defining Unicode char U+1F5D (decimal 8029)
   defining Unicode char U+1F5F (decimal 8031)
   defining Unicode char U+1F60 (decimal 8032)
   defining Unicode char U+1F61 (decimal 8033)
   defining Unicode char U+1F62 (decimal 8034)
   defining Unicode char U+1F63 (decimal 8035)
   defining Unicode char U+1F64 (decimal 8036)
   defining Unicode char U+1F65 (decimal 8037)
   defining Unicode char U+1F66 (decimal 8038)
   defining Unicode char U+1F67 (decimal 8039)
   defining Unicode char U+1F68 (decimal 8040)
   defining Unicode char U+1F69 (decimal 8041)
   defining Unicode char U+1F6A (decimal 8042)
   defining Unicode char U+1F6B (decimal 8043)
   defining Unicode char U+1F6C (decimal 8044)
   defining Unicode char U+1F6D (decimal 8045)
   defining Unicode char U+1F6E (decimal 8046)
   defining Unicode char U+1F6F (decimal 8047)
   defining Unicode char U+1F70 (decimal 8048)
   defining Unicode char U+1F71 (decimal 8049)
   defining Unicode char U+1F72 (decimal 8050)
   defining Unicode char U+1F73 (decimal 8051)
   defining Unicode char U+1F74 (decimal 8052)
   defining Unicode char U+1F75 (decimal 8053)
   defining Unicode char U+1F76 (decimal 8054)
   defining Unicode char U+1F77 (decimal 8055)
   defining Unicode char U+1F78 (decimal 8056)
   defining Unicode char U+1F79 (decimal 8057)
   defining Unicode char U+1F7A (decimal 8058)
   defining Unicode char U+1F7B (decimal 8059)
   defining Unicode char U+1F7C (decimal 8060)
   defining Unicode char U+1F7D (decimal 8061)
   defining Unicode char U+1F80 (decimal 8064)
   defining Unicode char U+1F81 (decimal 8065)
   defining Unicode char U+1F82 (decimal 8066)
   defining Unicode char U+1F83 (decimal 8067)
   defining Unicode char U+1F84 (decimal 8068)
   defining Unicode char U+1F85 (decimal 8069)
   defining Unicode char U+1F86 (decimal 8070)
   defining Unicode char U+1F87 (decimal 8071)
   defining Unicode char U+1F88 (decimal 8072)
   defining Unicode char U+1F89 (decimal 8073)
   defining Unicode char U+1F8A (decimal 8074)
   defining Unicode char U+1F8B (decimal 8075)
   defining Unicode char U+1F8C (decimal 8076)
   defining Unicode char U+1F8D (decimal 8077)
   defining Unicode char U+1F8E (decimal 8078)
   defining Unicode char U+1F8F (decimal 8079)
   defining Unicode char U+1F90 (decimal 8080)
   defining Unicode char U+1F91 (decimal 8081)
   defining Unicode char U+1F92 (decimal 8082)
   defining Unicode char U+1F93 (decimal 8083)
   defining Unicode char U+1F94 (decimal 8084)
   defining Unicode char U+1F95 (decimal 8085)
   defining Unicode char U+1F96 (decimal 8086)
   defining Unicode char U+1F97 (decimal 8087)
   defining Unicode char U+1F98 (decimal 8088)
   defining Unicode char U+1F99 (decimal 8089)
   defining Unicode char U+1F9A (decimal 8090)
   defining Unicode char U+1F9B (decimal 8091)
   defining Unicode char U+1F9C (decimal 8092)
   defining Unicode char U+1F9D (decimal 8093)
   defining Unicode char U+1F9E (decimal 8094)
   defining Unicode char U+1F9F (decimal 8095)
   defining Unicode char U+1FA0 (decimal 8096)
   defining Unicode char U+1FA1 (decimal 8097)
   defining Unicode char U+1FA2 (decimal 8098)
   defining Unicode char U+1FA3 (decimal 8099)
   defining Unicode char U+1FA4 (decimal 8100)
   defining Unicode char U+1FA5 (decimal 8101)
   defining Unicode char U+1FA6 (decimal 8102)
   defining Unicode char U+1FA7 (decimal 8103)
   defining Unicode char U+1FA8 (decimal 8104)
   defining Unicode char U+1FA9 (decimal 8105)
   defining Unicode char U+1FAA (decimal 8106)
   defining Unicode char U+1FAB (decimal 8107)
   defining Unicode char U+1FAC (decimal 8108)
   defining Unicode char U+1FAD (decimal 8109)
   defining Unicode char U+1FAE (decimal 8110)
   defining Unicode char U+1FAF (decimal 8111)
   defining Unicode char U+1FB0 (decimal 8112)
   defining Unicode char U+1FB1 (decimal 8113)
   defining Unicode char U+1FB2 (decimal 8114)
   defining Unicode char U+1FB3 (decimal 8115)
   defining Unicode char U+1FB4 (decimal 8116)
   defining Unicode char U+1FB6 (decimal 8118)
   defining Unicode char U+1FB7 (decimal 8119)
   defining Unicode char U+1FB8 (decimal 8120)
   defining Unicode char U+1FB9 (decimal 8121)
   defining Unicode char U+1FBA (decimal 8122)
   defining Unicode char U+1FBB (decimal 8123)
   defining Unicode char U+1FBC (decimal 8124)
   defining Unicode char U+1FBD (decimal 8125)
   defining Unicode char U+1FBE (decimal 8126)
   defining Unicode char U+1FBF (decimal 8127)
   defining Unicode char U+1FC0 (decimal 8128)
   defining Unicode char U+1FC1 (decimal 8129)
   defining Unicode char U+1FC2 (decimal 8130)
   defining Unicode char U+1FC3 (decimal 8131)
   defining Unicode char U+1FC4 (decimal 8132)
   defining Unicode char U+1FC6 (decimal 8134)
   defining Unicode char U+1FC7 (decimal 8135)
   defining Unicode char U+1FC8 (decimal 8136)
   defining Unicode char U+1FC9 (decimal 8137)
   defining Unicode char U+1FCA (decimal 8138)
   defining Unicode char U+1FCB (decimal 8139)
   defining Unicode char U+1FCC (decimal 8140)
   defining Unicode char U+1FCD (decimal 8141)
   defining Unicode char U+1FCE (decimal 8142)
   defining Unicode char U+1FCF (decimal 8143)
   defining Unicode char U+1FD0 (decimal 8144)
   defining Unicode char U+1FD1 (decimal 8145)
   defining Unicode char U+1FD2 (decimal 8146)
   defining Unicode char U+1FD3 (decimal 8147)
   defining Unicode char U+1FD6 (decimal 8150)
   defining Unicode char U+1FD7 (decimal 8151)
   defining Unicode char U+1FD8 (decimal 8152)
   defining Unicode char U+1FD9 (decimal 8153)
   defining Unicode char U+1FDA (decimal 8154)
   defining Unicode char U+1FDB (decimal 8155)
   defining Unicode char U+1FDD (decimal 8157)
   defining Unicode char U+1FDE (decimal 8158)
   defining Unicode char U+1FDF (decimal 8159)
   defining Unicode char U+1FE0 (decimal 8160)
   defining Unicode char U+1FE1 (decimal 8161)
   defining Unicode char U+1FE2 (decimal 8162)
   defining Unicode char U+1FE3 (decimal 8163)
   defining Unicode char U+1FE4 (decimal 8164)
   defining Unicode char U+1FE5 (decimal 8165)
   defining Unicode char U+1FE6 (decimal 8166)
   defining Unicode char U+1FE7 (decimal 8167)
   defining Unicode char U+1FE8 (decimal 8168)
   defining Unicode char U+1FE9 (decimal 8169)
   defining Unicode char U+1FEA (decimal 8170)
   defining Unicode char U+1FEB (decimal 8171)
   defining Unicode char U+1FEC (decimal 8172)
   defining Unicode char U+1FED (decimal 8173)
   defining Unicode char U+1FEE (decimal 8174)
   defining Unicode char U+1FEF (decimal 8175)
   defining Unicode char U+1FF2 (decimal 8178)
   defining Unicode char U+1FF3 (decimal 8179)
   defining Unicode char U+1FF4 (decimal 8180)
   defining Unicode char U+1FF6 (decimal 8182)
   defining Unicode char U+1FF7 (decimal 8183)
   defining Unicode char U+1FF8 (decimal 8184)
   defining Unicode char U+1FF9 (decimal 8185)
   defining Unicode char U+1FFA (decimal 8186)
   defining Unicode char U+1FFB (decimal 8187)
   defining Unicode char U+1FFC (decimal 8188)
   defining Unicode char U+1FFD (decimal 8189)
   defining Unicode char U+1FFE (decimal 8190)
   defining Unicode char U+2013 (decimal 8211)
   defining Unicode char U+2014 (decimal 8212)
   defining Unicode char U+2018 (decimal 8216)
   defining Unicode char U+2019 (decimal 8217)
   defining Unicode char U+201A (decimal 8218)
   defining Unicode char U+2030 (decimal 8240)
   defining Unicode char U+2039 (decimal 8249)
   defining Unicode char U+203A (decimal 8250)
   defining Unicode char U+20AC (decimal 8364)
   defining Unicode char U+2126 (decimal 8486)
   defining Unicode char U+10144 (decimal 65860)
   defining Unicode char U+10145 (decimal 65861)
   defining Unicode char U+10146 (decimal 65862)
   defining Unicode char U+10147 (decimal 65863)
)
\symmtlgrfontlower=\mathgroup10
\symmtlgrfontupper=\mathgroup11

** ! and ?
** punctuation: , . : ; and \colon
LaTeX Info: Redefining \rightarrowfill on input line 790.
LaTeX Info: Redefining \leftarrowfill on input line 795.
** + and =
** adding = ; and + to \nfss@catcodes
** parentheses ( ) [ ] and slash /
** alldelims: < > \backslash \setminus | \vert \mid \{ and \}
LaTeX Font Info:    Redeclaring math delimiter \backslash on input line 932.
LaTeX Font Info:    Redeclaring math symbol \setminus on input line 944.
LaTeX Info: Redefining \models on input line 953.
** \# \mathdollar \% \& 
** \imath and \jmath 
LaTeX Font Info:    Overwriting math alphabet `\mathnormalbold' in version `nor
mal'
(Font)                  T1/ppl/b/n --> T1/ppl/b/n on input line 2140.
LaTeX Font Info:    Overwriting math alphabet `\mathnormalbold' in version `bol
d'
(Font)                  T1/ppl/b/n --> T1/ppl/b/n on input line 2140.
LaTeX Font Info:    Overwriting symbol font `mtletterfont' in version `normal'
(Font)                  T1/ppl/m/n --> T1/ppl/m/n on input line 2140.
LaTeX Font Info:    Overwriting symbol font `mtletterfont' in version `bold'
(Font)                  T1/ppl/m/n --> T1/ppl/b/n on input line 2140.
LaTeX Font Info:    Overwriting symbol font `mtoperatorfont' in version `normal
'
(Font)                  T1/ppl/m/n --> T1/ppl/m/n on input line 2140.
LaTeX Font Info:    Overwriting symbol font `mtoperatorfont' in version `bold'
(Font)                  T1/ppl/m/n --> T1/ppl/b/n on input line 2140.
LaTeX Font Info:    Overwriting math alphabet `\Mathbf' in version `normal'
(Font)                  T1/ppl/b/n --> T1/ppl/b/n on input line 2140.
LaTeX Font Info:    Overwriting math alphabet `\Mathbf' in version `bold'
(Font)                  T1/ppl/b/n --> T1/ppl/b/n on input line 2140.
LaTeX Font Info:    Overwriting math alphabet `\Mathit' in version `normal'
(Font)                  T1/ppl/m/it --> T1/ppl/m/it on input line 2140.
LaTeX Font Info:    Overwriting math alphabet `\Mathit' in version `bold'
(Font)                  T1/ppl/m/it --> T1/ppl/b/it on input line 2140.
LaTeX Font Info:    Overwriting math alphabet `\Mathsf' in version `normal'
(Font)                  T1/cmss/m/n --> T1/cmss/m/n on input line 2140.
LaTeX Font Info:    Overwriting math alphabet `\Mathsf' in version `bold'
(Font)                  T1/cmss/m/n --> T1/cmss/b/n on input line 2140.
LaTeX Font Info:    Overwriting math alphabet `\Mathtt' in version `normal'
(Font)                  T1/cmtt/m/n --> T1/cmtt/m/n on input line 2140.
LaTeX Font Info:    Overwriting math alphabet `\Mathtt' in version `bold'
(Font)                  T1/cmtt/m/n --> T1/cmtt/b/n on input line 2140.
LaTeX Font Info:    Overwriting symbol font `mtlgrfontlower' in version `normal
'
(Font)                  LGR/ppl/m/n --> LGR/ppl/m/n on input line 2140.
LaTeX Font Info:    Overwriting symbol font `mtlgrfontlower' in version `bold'
(Font)                  LGR/ppl/m/n --> LGR/ppl/b/n on input line 2140.
LaTeX Font Info:    Overwriting symbol font `mtlgrfontupper' in version `normal
'
(Font)                  LGR/ppl/m/n --> LGR/ppl/m/n on input line 2140.
LaTeX Font Info:    Overwriting symbol font `mtlgrfontupper' in version `bold'
(Font)                  LGR/ppl/m/n --> LGR/ppl/b/n on input line 2140.
** Latin letters in the normal (resp. bold) math versions are now
** set up to use the fonts T1/ppl/m(b)/n
** Greek letters (n/n) will use LGR/ppl
** Other characters (digits, ...) and \log-like names will be
** typeset with the n shape.
** \hbar
** minus as endash
** \HUGE has been (re)-defined.
** mathastext has declared larger sizes for subscripts.
** To keep LaTeX defaults, use option `defaultmathsizes'.
) (./Holyst_support.aux)
\openout1 = `Holyst_support.aux'.

LaTeX Font Info:    Checking defaults for OML/cmm/m/it on input line 72.
LaTeX Font Info:    ... okay on input line 72.
LaTeX Font Info:    Checking defaults for OMS/cmsy/m/n on input line 72.
LaTeX Font Info:    ... okay on input line 72.
LaTeX Font Info:    Checking defaults for OT1/cmr/m/n on input line 72.
LaTeX Font Info:    ... okay on input line 72.
LaTeX Font Info:    Checking defaults for T1/cmr/m/n on input line 72.
LaTeX Font Info:    ... okay on input line 72.
LaTeX Font Info:    Checking defaults for TS1/cmr/m/n on input line 72.
LaTeX Font Info:    ... okay on input line 72.
LaTeX Font Info:    Checking defaults for OMX/cmex/m/n on input line 72.
LaTeX Font Info:    ... okay on input line 72.
LaTeX Font Info:    Checking defaults for U/cmr/m/n on input line 72.
LaTeX Font Info:    ... okay on input line 72.
LaTeX Font Info:    Checking defaults for PD1/pdf/m/n on input line 72.
LaTeX Font Info:    ... okay on input line 72.
LaTeX Font Info:    Checking defaults for PU/pdf/m/n on input line 72.
LaTeX Font Info:    ... okay on input line 72.
LaTeX Font Info:    Checking defaults for LGR/cmr/m/n on input line 72.
LaTeX Font Info:    Trying to load font information for LGR+cmr on input line 7
2.

(c:/texlive/2020/texmf-dist/tex/latex/cbfonts-fd/lgrcmr.fd
File: lgrcmr.fd 2017/07/29 v1.2 Greek European Computer Regular
)
LaTeX Font Info:    ... okay on input line 72.
LaTeX Font Info:    Trying to load font information for T1+ppl on input line 72
.

(c:/texlive/2020/texmf-dist/tex/latex/psnfss/t1ppl.fd
File: t1ppl.fd 2001/06/04 font definitions for T1/ppl.
)
(c:/texlive/2020/texmf-dist/tex/context/base/mkii/supp-pdf.mkii
[Loading MPS to PDF converter (version 2006.09.02).]
\scratchcounter=\count353
\scratchdimen=\dimen320
\scratchbox=\box73
\nofMPsegments=\count354
\nofMParguments=\count355
\everyMPshowfont=\toks63
\MPscratchCnt=\count356
\MPscratchDim=\dimen321
\MPnumerator=\count357
\makeMPintoPDFobject=\count358
\everyMPtoPDFconversion=\toks64
)
Package lastpage Info: Please have a look at the pageslts package at
(lastpage)             https://www.ctan.org/pkg/pageslts
(lastpage)             ! on input line 72.
LaTeX Info: Redefining \microtypecontext on input line 72.
Package microtype Info: Generating PDF output.
Package microtype Info: Character protrusion enabled (level 2).
Package microtype Info: Using default protrusion set `alltext'.
Package microtype Info: Automatic font expansion enabled (level 2),
(microtype)             stretch: 20, shrink: 20, step: 1, non-selected.
Package microtype Info: Using default expansion set `basictext'.
LaTeX Info: Redefining \showhyphens on input line 72.
Package microtype Info: No adjustment of tracking.
Package microtype Info: No adjustment of interword spacing.
Package microtype Info: No adjustment of character kerning.
 (c:/texlive/2020/texmf-dist/tex/latex/microtype/mt-ppl.cfg
File: mt-ppl.cfg 2005/11/16 v1.6 microtype config. file: Palatino (RS)
)
ABD: EveryShipout initializing macros ABD: EverySelectfont initializing macros
LaTeX Info: Redefining \selectfont on input line 72.
\AtBeginShipoutBox=\box74
Package hyperref Info: Link coloring ON on input line 72.

(c:/texlive/2020/texmf-dist/tex/latex/hyperref/nameref.sty
Package: nameref 2019/09/16 v2.46 Cross-referencing by name of section

(c:/texlive/2020/texmf-dist/tex/latex/refcount/refcount.sty
Package: refcount 2019/12/15 v3.6 Data extraction from label references (HO)
)
(c:/texlive/2020/texmf-dist/tex/generic/gettitlestring/gettitlestring.sty
Package: gettitlestring 2019/12/15 v1.6 Cleanup title references (HO)
)
\c@section@level=\count359
)
LaTeX Info: Redefining \ref on input line 72.
LaTeX Info: Redefining \pageref on input line 72.
LaTeX Info: Redefining \nameref on input line 72.

(./Holyst_support.out) (./Holyst_support.out)
\@outlinefile=\write4
\openout4 = `Holyst_support.out'.

LaTeX Font Info:    Redeclaring symbol font `AMSb' on input line 72.
LaTeX Font Info:    Overwriting symbol font `AMSb' in version `normal'
(Font)                  U/msb/m/n --> U/msb/m/n on input line 72.
LaTeX Font Info:    Overwriting symbol font `AMSb' in version `bold'
(Font)                  U/msb/m/n --> U/msb/m/n on input line 72.

*geometry* detected driver: pdftex
*geometry* verbose mode - [ preamble ] result:
* driver: pdftex
* paper: <default>
* layout: <same size as paper>
* layoutoffset:(h,v)=(0.0pt,0.0pt)
* modes: includehead includefoot 
* h-part:(L,W,R)=(36.13512pt, 525.23764pt, 36.13512pt)
* v-part:(T,H,B)=(54.06006pt, 769.64723pt, 21.33955pt)
* \paperwidth=597.50787pt
* \paperheight=845.04684pt
* \textwidth=525.23764pt
* \textheight=689.64723pt
* \oddsidemargin=-36.13487pt
* \evensidemargin=-36.13487pt
* \topmargin=-18.20993pt
* \headheight=12.0pt
* \headsep=20.0pt
* \topskip=10.0pt
* \footskip=48.0pt
* \marginparwidth=57.0pt
* \marginparsep=11.0pt
* \columnsep=28.45274pt
* \skip\footins=17.07182pt
* \hoffset=0.0pt
* \voffset=0.0pt
* \mag=1000
* \@twocolumnfalse
* \@twosidefalse
* \@mparswitchfalse
* \@reversemarginfalse
* (1in=72.27pt=25.4mm, 1cm=28.453pt)

Package newfloat Info: `float' package detected.
Package caption Info: Begin \AtBeginDocument code.
Package caption Info: End \AtBeginDocument code.

Package chemgreek Info: Activating mapping `upgreek' on line 72.

Package mathastext Info: current meaning of amsmath \resetMathstrut@ saved on i
nput line 72.

Package hyperref Warning: Token not allowed in a PDF string (Unicode):
(hyperref)                removing `\begingroup' on input line 72.


Package hyperref Warning: Token not allowed in a PDF string (Unicode):
(hyperref)                removing `\<let>-command' on input line 72.


Package hyperref Warning: Token not allowed in a PDF string (Unicode):
(hyperref)                removing `\NAT@ctype' on input line 72.


Package hyperref Warning: Token not allowed in a PDF string (Unicode):
(hyperref)                removing `\z@' on input line 72.


Package hyperref Warning: Token not allowed in a PDF string (Unicode):
(hyperref)                removing `\let' on input line 72.


Package hyperref Warning: Token not allowed in a PDF string (Unicode):
(hyperref)                removing `\let' on input line 72.


Package hyperref Warning: Token not allowed in a PDF string (Unicode):
(hyperref)                removing `\new@ifnextchar' on input line 72.


Package hyperref Warning: Token not allowed in a PDF string (Unicode):
(hyperref)                removing `math shift' on input line 72.


Package hyperref Warning: Token not allowed in a PDF string (Unicode):
(hyperref)                removing `subscript' on input line 72.


Package hyperref Warning: Token not allowed in a PDF string (Unicode):
(hyperref)                removing `\pm' on input line 72.


Package hyperref Warning: Token not allowed in a PDF string (Unicode):
(hyperref)                removing `\times' on input line 72.


Package hyperref Warning: Token not allowed in a PDF string (Unicode):
(hyperref)                removing `superscript' on input line 72.


Package hyperref Warning: Token not allowed in a PDF string (Unicode):
(hyperref)                removing `superscript' on input line 72.


Package hyperref Warning: Token not allowed in a PDF string (Unicode):
(hyperref)                removing `math shift' on input line 72.


Package hyperref Warning: Token not allowed in a PDF string (Unicode):
(hyperref)                removing `math shift' on input line 72.


Package hyperref Warning: Token not allowed in a PDF string (Unicode):
(hyperref)                removing `subscript' on input line 72.


Package hyperref Warning: Token not allowed in a PDF string (Unicode):
(hyperref)                removing `\pm' on input line 72.


Package hyperref Warning: Token not allowed in a PDF string (Unicode):
(hyperref)                removing `\times' on input line 72.


Package hyperref Warning: Token not allowed in a PDF string (Unicode):
(hyperref)                removing `superscript' on input line 72.


Package hyperref Warning: Token not allowed in a PDF string (Unicode):
(hyperref)                removing `superscript' on input line 72.


Package hyperref Warning: Token not allowed in a PDF string (Unicode):
(hyperref)                removing `math shift' on input line 72.

Package epstopdf Info: Source file: <Definitions/logo-orcid.eps>
(epstopdf)                    date: 2021-06-17 16:23:22
(epstopdf)                    size: 284378 bytes
(epstopdf)             Output file: <Definitions/logo-orcid-eps-converted-to.pd
f>
(epstopdf)                    date: 2021-06-17 16:23:22
(epstopdf)                    size: 12397 bytes
(epstopdf)             Command: <repstopdf --outfile=Definitions/logo-orcid-eps
-converted-to.pdf Definitions/logo-orcid.eps>
(epstopdf)             \includegraphics on input line 72.
Package epstopdf Info: Output file is already uptodate.
<Definitions/logo-orcid-eps-converted-to.pdf, id=40, 102.3825pt x 102.3825pt>
File: Definitions/logo-orcid-eps-converted-to.pdf Graphic file (type pdf)
<use Definitions/logo-orcid-eps-converted-to.pdf>
Package pdftex.def Info: Definitions/logo-orcid-eps-converted-to.pdf  used on i
nput line 72.
(pdftex.def)             Requested size: 9.10509pt x 9.10466pt.
Package epstopdf Info: Source file: <Definitions/logo-orcid.eps>
(epstopdf)                    date: 2021-06-17 16:23:22
(epstopdf)                    size: 284378 bytes
(epstopdf)             Output file: <Definitions/logo-orcid-eps-converted-to.pd
f>
(epstopdf)                    date: 2021-06-17 16:23:22
(epstopdf)                    size: 12397 bytes
(epstopdf)             Command: <repstopdf --outfile=Definitions/logo-orcid-eps
-converted-to.pdf Definitions/logo-orcid.eps>
(epstopdf)             \includegraphics on input line 72.
Package epstopdf Info: Output file is already uptodate.
File: Definitions/logo-orcid-eps-converted-to.pdf Graphic file (type pdf)
<use Definitions/logo-orcid-eps-converted-to.pdf>
Package pdftex.def Info: Definitions/logo-orcid-eps-converted-to.pdf  used on i
nput line 72.
(pdftex.def)             Requested size: 9.10509pt x 9.10466pt.
Package epstopdf Info: Source file: <Definitions/logo-orcid.eps>
(epstopdf)                    date: 2021-06-17 16:23:22
(epstopdf)                    size: 284378 bytes
(epstopdf)             Output file: <Definitions/logo-orcid-eps-converted-to.pd
f>
(epstopdf)                    date: 2021-06-17 16:23:22
(epstopdf)                    size: 12397 bytes
(epstopdf)             Command: <repstopdf --outfile=Definitions/logo-orcid-eps
-converted-to.pdf Definitions/logo-orcid.eps>
(epstopdf)             \includegraphics on input line 72.
Package epstopdf Info: Output file is already uptodate.
File: Definitions/logo-orcid-eps-converted-to.pdf Graphic file (type pdf)
<use Definitions/logo-orcid-eps-converted-to.pdf>
Package pdftex.def Info: Definitions/logo-orcid-eps-converted-to.pdf  used on i
nput line 72.
(pdftex.def)             Requested size: 9.10509pt x 9.10466pt.
Package epstopdf Info: Source file: <Definitions/logo-orcid.eps>
(epstopdf)                    date: 2021-06-17 16:23:22
(epstopdf)                    size: 284378 bytes
(epstopdf)             Output file: <Definitions/logo-orcid-eps-converted-to.pd
f>
(epstopdf)                    date: 2021-06-17 16:23:22
(epstopdf)                    size: 12397 bytes
(epstopdf)             Command: <repstopdf --outfile=Definitions/logo-orcid-eps
-converted-to.pdf Definitions/logo-orcid.eps>
(epstopdf)             \includegraphics on input line 72.
Package epstopdf Info: Output file is already uptodate.
File: Definitions/logo-orcid-eps-converted-to.pdf Graphic file (type pdf)
<use Definitions/logo-orcid-eps-converted-to.pdf>
Package pdftex.def Info: Definitions/logo-orcid-eps-converted-to.pdf  used on i
nput line 72.
(pdftex.def)             Requested size: 9.10509pt x 9.10466pt.
Package epstopdf Info: Source file: <Definitions/logo-orcid.eps>
(epstopdf)                    date: 2021-06-17 16:23:22
(epstopdf)                    size: 284378 bytes
(epstopdf)             Output file: <Definitions/logo-orcid-eps-converted-to.pd
f>
(epstopdf)                    date: 2021-06-17 16:23:22
(epstopdf)                    size: 12397 bytes
(epstopdf)             Command: <repstopdf --outfile=Definitions/logo-orcid-eps
-converted-to.pdf Definitions/logo-orcid.eps>
(epstopdf)             \includegraphics on input line 72.
Package epstopdf Info: Output file is already uptodate.
File: Definitions/logo-orcid-eps-converted-to.pdf Graphic file (type pdf)
<use Definitions/logo-orcid-eps-converted-to.pdf>
Package pdftex.def Info: Definitions/logo-orcid-eps-converted-to.pdf  used on i
nput line 72.
(pdftex.def)             Requested size: 9.10509pt x 9.10466pt.
Package epstopdf Info: Source file: <Definitions/logo-orcid.eps>
(epstopdf)                    date: 2021-06-17 16:23:22
(epstopdf)                    size: 284378 bytes
(epstopdf)             Output file: <Definitions/logo-orcid-eps-converted-to.pd
f>
(epstopdf)                    date: 2021-06-17 16:23:22
(epstopdf)                    size: 12397 bytes
(epstopdf)             Command: <repstopdf --outfile=Definitions/logo-orcid-eps
-converted-to.pdf Definitions/logo-orcid.eps>
(epstopdf)             \includegraphics on input line 72.
Package epstopdf Info: Output file is already uptodate.
File: Definitions/logo-orcid-eps-converted-to.pdf Graphic file (type pdf)
<use Definitions/logo-orcid-eps-converted-to.pdf>
Package pdftex.def Info: Definitions/logo-orcid-eps-converted-to.pdf  used on i
nput line 72.
(pdftex.def)             Requested size: 9.10509pt x 9.10466pt.
LaTeX Font Info:    Trying to load font information for OT1+ppl on input line 7
2.
(c:/texlive/2020/texmf-dist/tex/latex/psnfss/ot1ppl.fd
File: ot1ppl.fd 2001/06/04 font definitions for OT1/ppl.
)
LaTeX Font Info:    Trying to load font information for OML+zplm on input line 
72.

(c:/texlive/2020/texmf-dist/tex/latex/psnfss/omlzplm.fd
File: omlzplm.fd 2002/09/08 Fontinst v1.914 font definitions for OML/zplm.
)
LaTeX Font Info:    Trying to load font information for OMS+zplm on input line 
72.

(c:/texlive/2020/texmf-dist/tex/latex/psnfss/omszplm.fd
File: omszplm.fd 2002/09/08 Fontinst v1.914 font definitions for OMS/zplm.
)
LaTeX Font Info:    Trying to load font information for OMX+zplm on input line 
72.

(c:/texlive/2020/texmf-dist/tex/latex/psnfss/omxzplm.fd
File: omxzplm.fd 2002/09/08 Fontinst v1.914 font definitions for OMX/zplm.
)
LaTeX Font Info:    Font shape `U/msa/m/n' will be
(Font)              scaled to size 10.42007pt on input line 72.

(c:/texlive/2020/texmf-dist/tex/latex/microtype/mt-msa.cfg
File: mt-msa.cfg 2006/02/04 v1.1 microtype config. file: AMS symbols (a) (RS)
)
LaTeX Font Info:    Font shape `U/msa/m/n' will be
(Font)              scaled to size 8.33606pt on input line 72.
LaTeX Font Info:    Font shape `U/msa/m/n' will be
(Font)              scaled to size 6.25204pt on input line 72.
LaTeX Font Info:    Font shape `U/msb/m/n' will be
(Font)              scaled to size 10.42007pt on input line 72.

(c:/texlive/2020/texmf-dist/tex/latex/microtype/mt-msb.cfg
File: mt-msb.cfg 2005/06/01 v1.0 microtype config. file: AMS symbols (b) (RS)
)
LaTeX Font Info:    Font shape `U/msb/m/n' will be
(Font)              scaled to size 8.33606pt on input line 72.
LaTeX Font Info:    Font shape `U/msb/m/n' will be
(Font)              scaled to size 6.25204pt on input line 72.
LaTeX Font Info:    Trying to load font information for OT1+zplm on input line 
72.

(c:/texlive/2020/texmf-dist/tex/latex/psnfss/ot1zplm.fd
File: ot1zplm.fd 2002/09/08 Fontinst v1.914 font definitions for OT1/zplm.
)
Package microtype Info: Loading generic protrusion settings for font family
(microtype)             `zplm' (encoding: OT1).
(microtype)             For optimal results, create family-specific settings.
(microtype)             See the microtype manual for details.

(c:/texlive/2020/texmf-dist/tex/latex/microtype/mt-eur.cfg
File: mt-eur.cfg 2006/07/31 v1.1 microtype config. file: AMS Euler Roman (RS)
)
LaTeX Font Info:    Trying to load font information for LGR+ppl on input line 7
2.
LaTeX Font Info:    No file LGRppl.fd. on input line 72.


LaTeX Font Warning: Font shape `LGR/ppl/m/n' undefined
(Font)              using `LGR/cmr/m/n' instead on input line 72.

(c:/texlive/2020/texmf-dist/tex/latex/microtype/mt-cmr.cfg
File: mt-cmr.cfg 2013/05/19 v2.2 microtype config. file: Computer Modern Roman 
(RS)
)
(./Holyst_support.toc)
\tf@toc=\write5
\openout5 = `Holyst_support.toc'.


Package Fancyhdr Warning: \headheight is too small (12.0pt): 
Make it at least 24.78793pt.
We now make it that large for the rest of the document.
This may cause the page layout to be inconsistent, however.

[1{c:/texlive/2020/texmf-var/fonts/map/pdftex/updmap/pdftex.map}

 <./Definitions/logo-orcid-eps-converted-to.pdf>]
Overfull \hbox (4.71681pt too wide) detected at line 95
[]
 []

<cal.png, id=67, 867.24pt x 578.16pt>
File: cal.png Graphic file (type png)
<use cal.png>
Package pdftex.def Info: cal.png  used on input line 115.
(pdftex.def)             Requested size: 426.79134pt x 284.52713pt.
[2 <./cal.png>]
<LP_f.png, id=87, 1275.8064pt x 648.5028pt>
File: LP_f.png Graphic file (type png)
<use LP_f.png>
Package pdftex.def Info: LP_f.png  used on input line 144.
(pdftex.def)             Requested size: 426.79134pt x 216.93561pt.
LaTeX Font Info:    Font shape `U/msa/m/n' will be
(Font)              scaled to size 9.37807pt on input line 145.
LaTeX Font Info:    Font shape `U/msa/m/n' will be
(Font)              scaled to size 7.29405pt on input line 145.
LaTeX Font Info:    Font shape `U/msa/m/n' will be
(Font)              scaled to size 5.21004pt on input line 145.
LaTeX Font Info:    Font shape `U/msb/m/n' will be
(Font)              scaled to size 9.37807pt on input line 145.
LaTeX Font Info:    Font shape `U/msb/m/n' will be
(Font)              scaled to size 7.29405pt on input line 145.
LaTeX Font Info:    Font shape `U/msb/m/n' will be
(Font)              scaled to size 5.21004pt on input line 145.
Package hyperref Info: bookmark level for unknown specialtable defaults to 0 on
 input line 152.
 [3 <./LP_f.png>]
<DNA_const_f.png, id=99, 1275.8064pt x 647.5392pt>
File: DNA_const_f.png Graphic file (type png)
<use DNA_const_f.png>
Package pdftex.def Info: DNA_const_f.png  used on input line 177.
(pdftex.def)             Requested size: 426.79134pt x 216.61327pt.
 [4 <./DNA_const_f.png>] [5] [6]
<YOYO_second_step_8_06_n36f.png, id=153, 765.8211pt x 532.389pt>
File: YOYO_second_step_8_06_n36f.png Graphic file (type png)
<use YOYO_second_step_8_06_n36f.png>
Package pdftex.def Info: YOYO_second_step_8_06_n36f.png  used on input line 358
.
(pdftex.def)             Requested size: 426.79134pt x 296.69792pt.
 [7 <./YOYO_second_step_8_06_n36f.png>]
<YOYO_second_step_8_06_n35.png, id=165, 765.8211pt x 532.389pt>
File: YOYO_second_step_8_06_n35.png Graphic file (type png)
<use YOYO_second_step_8_06_n35.png>
Package pdftex.def Info: YOYO_second_step_8_06_n35.png  used on input line 370.

(pdftex.def)             Requested size: 426.79134pt x 296.69792pt.
 [8 <./YOYO_second_step_8_06_n35.png>]
<K1_f.png, id=175, 783.04546pt x 526.3665pt>
File: K1_f.png Graphic file (type png)
<use K1_f.png>
Package pdftex.def Info: K1_f.png  used on input line 386.
(pdftex.def)             Requested size: 426.79134pt x 286.89217pt.


AED: lastpage setting LastPage
[9 <./K1_f.png>]
Package atveryend Info: Empty hook `BeforeClearDocument' on input line 432.
Package atveryend Info: Empty hook `AfterLastShipout' on input line 432.
 (./Holyst_support.aux)
Package atveryend Info: Executing hook `AtVeryEndDocument' on input line 432.
Package atveryend Info: Executing hook `AtEndAfterFileList' on input line 432.
Package rerunfilecheck Info: File `Holyst_support.out' has not changed.
(rerunfilecheck)             Checksum: C5B2A122793D838847E85992B53FCC55;1304.


LaTeX Font Warning: Some font shapes were not available, defaults substituted.

 ) 
Here is how much of TeX's memory you used:
 31290 strings out of 480608
 538141 string characters out of 5907536
 880745 words of memory out of 5000000
 46400 multiletter control sequences out of 15000+600000
 580295 words of font info for 200 fonts, out of 8000000 for 9000
 1141 hyphenation exceptions out of 8191
 68i,17n,64p,843b,1009s stack positions out of 5000i,500n,10000p,200000b,80000s
{c:/texlive/2020/texmf-dist/fonts/enc/dvips/base/8r.enc}<c:/texlive/2020/texm
f-dist/fonts/type1/public/amsfonts/cm/cmex10.pfb><c:/texlive/2020/texmf-dist/fo
nts/type1/public/amsfonts/cm/cmmi10.pfb><c:/texlive/2020/texmf-dist/fonts/type1
/public/amsfonts/cm/cmsy10.pfb><c:/texlive/2020/texmf-dist/fonts/type1/public/c
bfonts/grmn0800.pfb><c:/texlive/2020/texmf-dist/fonts/type1/public/cbfonts/grmn
0900.pfb><c:/texlive/2020/texmf-dist/fonts/type1/public/cbfonts/grmn1000.pfb><c
:/texlive/2020/texmf-dist/fonts/type1/urw/palatino/uplb8a.pfb><c:/texlive/2020/
texmf-dist/fonts/type1/urw/palatino/uplr8a.pfb><c:/texlive/2020/texmf-dist/font
s/type1/urw/palatino/uplri8a.pfb>
Output written on Holyst_support.pdf (9 pages, 1758334 bytes).
PDF statistics:
 227 PDF objects out of 1000 (max. 8388607)
 187 compressed objects within 2 object streams
 47 named destinations out of 1000 (max. 500000)
 34928 words of extra memory for PDF output out of 35830 (max. 10000000)
