# Supplementary material for: Two Intercalation Mechanisms of Oxazole Yellow Dimer (YOYO-1) into DNA
Source: Molecules. 2021 Jun 19;26(12):3748. doi: 10.3390/molecules26123748 (PMC8234192; doi:10.3390/molecules26123748)
Supplement: Supplementary file 1 [file molecules-26-03748-s001.zip › molecules-1253971-supplementary-proofread/Holyst_support.out]

\BOOKMARK [1][]{section.1}{\376\377\000D\000N\000A\000\040\000s\000e\000q\000u\000e\000n\000c\000e}{}% 1
\BOOKMARK [1][]{section.2}{\376\377\000C\000a\000l\000i\000b\000r\000a\000t\000i\000o\000n\000\040\000o\000f\000\040\000t\000h\000e\000\040\000F\000C\000S\000\040\000s\000e\000t\000-\000u\000p}{}% 2
\BOOKMARK [1][]{section.3}{\376\377\000Y\000O\000Y\000O\000-\0001\000\040\000d\000y\000e}{}% 3
\BOOKMARK [1][]{section.4}{\376\377\000E\000x\000p\000e\000r\000i\000m\000e\000n\000t\000\040\000w\000i\000t\000h\000\040\000c\000o\000n\000s\000t\000a\000n\000t\000\040\000D\000N\000A\000\040\000c\000o\000n\000c\000e\000n\000t\000r\000a\000t\000i\000o\000n}{}% 4
\BOOKMARK [1][]{section.5}{\376\377\000B\000r\000i\000g\000h\000t\000n\000e\000s\000s\000\040\000m\000o\000d\000e\000l}{}% 5
\BOOKMARK [1][]{section.6}{\376\377\000S\000i\000z\000e\000\040\000o\000f\000\040\000t\000h\000e\000\040\000b\000i\000n\000d\000i\000n\000g\000\040\000s\000i\000t\000e}{}% 6
\BOOKMARK [1][]{section.7}{\376\377\000M\000o\000n\000o\000-\000i\000n\000t\000e\000r\000c\000a\000l\000a\000t\000i\000o\000n\000\040\000e\000q\000u\000i\000l\000i\000b\000r\000i\000u\000m\000\040\000c\000o\000n\000s\000t\000a\000n\000t}{}% 7
\BOOKMARK [1][]{figure.caption.7}{\376\377\000R\000e\000f\000e\000r\000e\000n\000c\000e\000s}{}% 1
