# Supplementary material for: Two Intercalation Mechanisms of Oxazole Yellow Dimer (YOYO-1) into DNA
Source: Molecules. 2021 Jun 19;26(12):3748. doi: 10.3390/molecules26123748 (PMC8234192; doi:10.3390/molecules26123748)
Supplement: Supplementary file 1 [file molecules-26-03748-s001.zip › molecules-1253971-supplementary-proofread/Holyst_support.tex]

\documentclass[molecules,supfile,submit,moreauthors,pdftex]{Definitions/mdpi} 

% MDPI internal commands
\firstpage{1} 
\makeatletter 
\setcounter{page}{\@firstpage} 
\makeatother
\pubvolume{1}
\issuenum{1}
\articlenumber{0}
\pubyear{2021}
\copyrightyear{2020}

\datereceived{} 
\dateaccepted{} 
\datepublished{} 
\hreflink{https://doi.org/}
% The following line should be uncommented if the LaTeX file is uploaded to arXiv.org
%\pdfoutput=1
\usepackage[version=3]{mhchem}
\usepackage[LGRgreek]{mathastext}
%=================================================================
% Add packages and commands here. The following packages are loaded in our class file: fontenc, inputenc, calc, indentfirst, fancyhdr, graphicx, epstopdf, lastpage, ifthen, lineno, float, amsmath, setspace, enumitem, mathpazo, booktabs, titlesec, etoolbox, tabto, xcolor, soul, multirow, microtype, tikz, totcount, changepage, paracol, attrib, upgreek, cleveref, amsthm, hyphenat, natbib, hyperref, footmisc, url, geometry, newfloat, caption

%=================================================================
%% Please use the following mathematics environments: Theorem, Lemma, Corollary, Proposition, Characterization, Property, Problem, Example, ExamplesandDefinitions, Hypothesis, Remark, Definition, Notation, Assumption
%% For proofs, please use the proof environment (the amsthm package is loaded by the MDPI class).

%=================================================================
% Full title of the paper (Capitalized)
\Title{Two Intercalation Mechanisms of Oxazole Yellow Dimer (YOYO-1) into DNA}

% MDPI internal command: Title for citation in the left column
\TitleCitation{Two Intercalation Mechanisms of Oxazole Yellow Dimer (YOYO-1) into DNA}

% Author Orchid ID: enter ID or remove command
\newcommand{\orcidauthorA}{0000-0002-8756-2115}
\newcommand{\orcidauthorB}{0000-0002-7519-2532}
\newcommand{\orcidauthorC}{0000-0002-6023-5499}
\newcommand{\orcidauthorD}{0000-0003-1136-9789}
\newcommand{\orcidauthorE}{0000-0002-1975-5337}
\newcommand{\orcidauthorF}{0000-0002-3211-4286}% Add \orcidA{} behind the author's name
%\newcommand{\orcidauthorB}{0000-0000-0000-000X} % Add \orcidB{} behind the author's name
\renewcommand*{\thesection}{\textbf{S\arabic{section}}}
\renewcommand*{\pagenumbering}{S\arabic{pagenumbering}}
\renewcommand*\contentsname{Table of Content:}
\renewcommand{\theequation}{S\arabic{equation}}
\renewcommand*{\tablename}{\scriptsize \textbf{Table S\arabic{table}}}
% Authors, for the paper (add full first names)
\Author{Karolina Kucharska \orcidA{}, Marta Pilz \orcidB{}, Krzysztof Bielec \orcidC{}, Tomasz Kalwarczyk \orcidD{}, Patrycja Kuźma \orcidE{} and Robert Hołyst *\orcidF{}}

% MDPI internal command: Authors, for metadata in PDF
\AuthorNames{Karolina Kucharska, Marta Pilz, Krzysztof Bielec, Tomasz Kalwarczyk, Patrycja Kuźma and Robert Hołyst}

% MDPI internal command: Authors, for citation in the left column
\AuthorCitation{Kucharska, K.; Pilz, M.; Bielec, K.; Kalwarczyk, T.; Kużma, P.; Hołyst, R.}
% If this is a Chicago style journal: Lastname, Firstname, Firstname Lastname, and Firstname Lastname.

% Affiliations / Addresses (Add [1] after \address if there is only one affiliation.)
\address{%
$^{1}$ \quad Department of Soft Condensed Matter, Institute of Physical Chemistry PAS, Kasprzaka 44/52 01-224 Warsaw, Poland; karolex.kk@gmail.com (K.K.); marta.pilz15@gmail.com (M.P.); bielec.krz@gmail.com (K.B.); t.kalwarczyk@gmail.com (T.K.); patrycja.kuzma7@wp.pl (P.K.)}

% Contact information of the corresponding author
\corres{Correspondence: rholyst@ichf.edu.pl}


\abstract{The oxazole yellow dye, YOYO-1 (a symmetric homodimer), is a commonly used molecule for staining DNA. We applied the brightness analysis \cite{Bielec} to study the intercalation of \mbox{YOYO-1} into the DNA. We distinguished two binding modes of the dye to dsDNA: mono-intercalation and bis-intercalation.  Bis-intercalation consists of two consecutive mono-intercalation steps, characterised by two distinct equilibrium constants (with the average number of base pair per binding site equals 3.5): $K_1\ =\ 3.36\ \pm \ 0.43 \ \times \ 10^7 \ M^{-1}$ and $K_2 = 1.90\  \pm \ 0.61 \ \times \ 10^5 \ M^{-1}$, respectively. Mono-intercalation dominates at high concentrations of YOYO-1. Bis-intercalation occurs at low concentrations.}

\keyword{DNA; YOYO-1; brightness method; equilibrium constant; intercalation} 


\begin{document}
\setcounter{table}{+1} 
\end{paracol}
\tableofcontents


\newpage

\begin{paracol}{2}
%%\linenumbers
\switchcolumn
\section{DNA sequence}

In the experiments, we used a 69 bp double-stranded oligonucleotide, synthesised by IBA GmbH, \mbox{Germany}. \mbox{The DNA} sequence is:

\begin{equation*}
    \begin{split}
    \noindent
        5'\ GAT\ ACG\ AGC\ ATC\ GTG\ TAG\ GCA\ TCG\ TAG\ GTA\ ATA\ CGG\ ATG\ TGC\ TAG\ (...)\\ \noindent 3'\ \ CTA\ TGC\ TCG\ TAG\ CAC\ ATC\ CGT\ AGC\ ATC\ \ CAT\ TAT\ GCC\ TAC\ ACG\ ATC\ (...) \\ 
        \\
        (...)\ CTT\ ATT\ GAA\ TTC\ AGA\ GAT\ CTA\ TGC\ 3'	\\
        (...)\ GAA\ TAA\ CTT\ AAG\ TCT\ CTA\ GAT\ ACG\ 5'		
  \end{split}
\end{equation*}

\section{Calibration of the FCS set-up}

We calibrated the FCS set-up prior measurements, utilising fluorescent dye with known size and diffusion coefficient. We used rhodamine 110 (470 $D=\mu m^2\slash s$) at temperature applied in measurements ($25\ ^{\circ}C$) \mbox{to determine} semi-minor axis of the confocal volume ($\omega$), and the effective volume ($V_{eff}$). We performed 28 separate measurements of the dye and fitted the data with a one-component autocorrelation function, G(t) (Eqn \ref{Eqn:one_component}).

\end{paracol}
\begin{equation}
    G(t)=\left(\frac{1}{N}\right)\cdot\left(1+\frac{T}{1+T}\cdot\left(\frac{1}{exp\frac{t}{\tau_{triplet}}}\right)\right)\cdot\left(\frac{1}{\left(1+\frac{t}{\tau}\right)}\right)\cdot\left(\frac{1}{\sqrt{1+\left(\frac{t}{\tau}\right)\cdot\frac{1}{\kappa^2}}}\right)
    \label{Eqn:one_component}		
\end{equation}
\begin{paracol}{2}
%%\linenumbers
\switchcolumn

where N is the number of molecules in focal volume, T is the fraction of triplet states, $\tau_{triplet}$ is triplet lifetime, $\tau$ is the dye's time of flight through focal volume, $\kappa$ is the aspect ratio of the focal volume.

\end{paracol}
\begin{figure}[H]	
\widefigure
\includegraphics[width=15 cm]{cal.png}
\caption{Example of the FCS autocorrelation curves obtained in the calibration. The measuring time for each autocorrelation curve was 20 s. The data were fitted with a one-component diffusion model including the triplet state contribution (Eqn \ref{Eqn:one_component}). Red points represent experimental data, and the black line is the autocorrelation fitted function. The bottom panel shows the residual curve (the difference between experimental and fitted data).\label{Rys:cal}}
\end{figure}  
\begin{paracol}{2}
%%\linenumbers
\switchcolumn

The autocorrelation functions were exported to the .csv file and further analysed with self-written Python script using an appropriate diffusion model based on \mbox{Equation \ref{Eqn:one_component}} with nonlinear least square fitting method (Fig. Supplementary \ref{Rys:cal}); N, T, $\tau_{triplet}$, $\tau$ and $\kappa$ were used as free parameters.

The obtained values from measurements were averaged, and the semi-minor axis of the confocal volume, $\omega$ was calculated using the formula:

\begin{equation}
    \omega=\sqrt{4\tau D}
    \label{Eqn:omega}		
\end{equation}

Then, the determined value of omega  was used to calculate the effective volume of the confocal focus, $V_{eff}$:

\begin{equation}
    V_{eff}=\pi^{3\slash 2} \kappa \omega^3
    \label{Eqn:volume}		
\end{equation}

\section{YOYO-1 dye}
Free YOYO-1 has a low quantum yield. We measured YOYO-1 dye in a wide range of laser powers \mbox{(Fig. Supplementary \ref{Rys:LP})} and concentrations (Table Supplementary \ref{table:1}) to calculate its intrinsic molecular brightness. The increase in laser power does not influence the dye's fluorescence properties. We do not detect autocorrelation function in any of the used laser powers. We performed experiments using various dye concentration \mbox{to distinguish} the sample and background signals properly and calculated the molecular brightness \mbox{of the free} dye, $\alpha$.

\end{paracol}
\begin{figure}[H]	
\widefigure
\includegraphics[width=15 cm]{LP_f.png}
\caption{Response of the samples after excitation with different laser power. PBS and YOYO-1 dye do not show fluorescence; the collected signal comes from the dispersion of the laser beam on molecules. The complex of DNA (2 nM) and YOYO-1 (20 nM) exhibit fluorescence properties. Response from the sample is linear in the laser power below 50 $\mu W$. For higher powers, the complex is photo-bleaching during \mbox{the measurement}, and the response of the sample is not linear.\label{Rys:LP}}
\end{figure}  
\begin{paracol}{2}
%\linenumbers
\switchcolumn

\begin{specialtable}[H] 
\caption{Collected photons from the YOYO-1 samples at various concentrations; laser power: 47 $\mu$W.\label{table:1}}
%%% \tablesize{} %% You can specify the fontsize here, e.g., \tablesize{\footnotesize}. If commented out \small will be used.
\begin{tabular}{cc}
\toprule
\textbf{Concentration of YOYO-1}	& \textbf{count rate}	\\
\midrule
 1$\mu$M & 5848    \\
      500 nM & 4700    \\
      100 nM & 3612    \\
      50 nM & 2888    \\
      10 nM & 1506    \\
      5 nM & 1420    \\
      1 nM & 975    \\
      0.5 nM & 929    \\
\bottomrule
\end{tabular}
\end{specialtable}

\section{Experiment with constant DNA concentration}

We performed experiments with a constant DNA concentration (5 nM), varying concentration \mbox{of YOYO-1} dye. DNA at 5 nM concentration allowed us to study a single DNA strand in the focal volume. \mbox{The increase} of the dye concentration increases the number of collected photons. The photon count rate reached the plateau for YOYO-1 concentration of 75 nM and higher (Fig. Supplementary \ref{Rys:DNA_const}). In the plateau concentrations regime, the dye saturated DNA strand. In high dye concentrations mono-intercalated complex of YOYO-1 dominates. Dividing the photon count rate from the plateau region by brightness of the mono-intercalated complex ($\gamma_1$ = 8400 cpm), we assumed that 8 molecules of YOYO-1 are mono-intercalated in a single DNA strand.

\end{paracol}
\begin{figure}[H]	
\widefigure
\includegraphics[width=15 cm]{DNA_const_f.png}
\caption{Collected photons displayed as a function of YOYO-1 concentration. The dye created a complex with DNA (5 nM), resulting in \mbox{an increase} of detected photons with increasing dye concentration. Saturation of the DNA strand was achieved at 75 nM of the dye.\label{Rys:DNA_const}}
\end{figure}  
\begin{paracol}{2}
%\linenumbers
\switchcolumn

\section{Brightness model}
In the brightness analysis method, we monitor the change in molecular brightness (MB) upon occurring reaction, here, complex formation. MB is defined as a number of photons ($N_{photons}$) emitted by \mbox{a molecule} in time (t). It depends on fluorescence molecule properties, laser power, wavelength and sensitivity of the detectors \cite{Bielec}. MB is given by:

\begin{equation}
    MB=\frac{1}{t}\frac{N_{photons}}{N_{molecules}}
    \label{Eqn:MB}		
\end{equation}

where $N_{molecules}$ is the number of molecules in the focal volume. 
The number of emitted photons \mbox{in time} is described by the count rate (I):

\begin{equation}
    I=\frac{N_{photons}}{t}
    \label{Eqn:cnts}
\end{equation}

Using equation \ref{Eqn:cnts}, we rewritten MB:

\begin{equation}
    MB=\frac{I}{N_{molecules}}
    \label{Eqn:MB(I)}		
\end{equation}

We expressed the number of molecules in terms of concentrations, using the Avogadro constant ($N_A$) and focal volume ($V_{eff}$):

\begin{equation}
    N_{molecules}=C\cdot N_A\cdot V_{eff}
    \label{Eqn:c}		
\end{equation}

Combining equations \ref{Eqn:MB(I)} and \ref{Eqn:c}, the count rate equals to:

\begin{equation}
    I=MB\cdot C\cdot N_A\cdot V_{eff}
    \label{Eqn:I(c)}		
\end{equation}

Intensity ($I_0$) of the free dye, characterised by its molecular brightness ($\alpha$), is given by:

\begin{equation}
    I_0=\alpha \cdot C_{YOYO-1}\cdot N_A\cdot V_{eff}
    \label{Eqn:I0}		
\end{equation}

where $C_{YOYO-1}$ is the concentration of the free dye. After the addition of DNA, the complex formation occurs. In excess of the DNA, bis-intercalation dominates, while in excess of the dye, YOYO-1 creates a mono-intercalated complex ($DNA-YOYO_m$). Moreover, bis-intercalation consists of two \mbox{mono-intercalations}. Mono-intercalation is described with the reaction:

\begin{equation*}
    \ce{DNA + YOYO <=>[{K_1}] DNA-YOYO_m}
\end{equation*}

Equilibrium constant, $K_1$, for that reaction is given by:

\end{paracol}
\begin{equation}
    K_1=\frac{C^{eq}_{DNA_{YOYO_m}}}{C^{eq}_{DNA}C^{eq}_{YOYO-1}}=\frac{C^{eq}_{DNA_{YOYO_m}}}{(C^{0}_{DNA}-C^{eq}_{DNA_{YOYO_m}})(C^{0}_{YOYO-1}-C^{eq}_{DNA_{YOYO_m}})}
    \label{Eqn:K1}
\end{equation}
\begin{paracol}{2}
%\linenumbers
\switchcolumn

where $C^{eq}_{DNA_{YOYO_m}}$ is the concentration of mono-intercalated complex in the equilibrium state, $C^{0}_{YOYO-1}$ and $C^{0}_{DNA}$ are initial concentrations of the dye and the DNA, respectively. We wrote a quadratic \mbox{equation} with the concentration of mono-intercalated complex in equilibrium state as a variable:

\end{paracol}
\begin{equation}
    K_1 (C^{eq}_{DNA_{YOYO_m}})^2-C^{eq}_{DNA_{YOYO_m}}(K_1 C^{0}_{DNA}+K_1C^{0}_{YOYO-1}+1)+K_1C^{0}_{DNA}C^{0}_{YOYO-1}=0
    \label{Eqn:Q1}
\end{equation}
\begin{paracol}{2}
%\linenumbers
\switchcolumn

We solved equation \ref{Eqn:Q1}, obtaining the relation describing the concentration of the mono-intercalated complex in equilibrium state:

\end{paracol}
\begin{equation}
    C^{eq}_{DNA_{YOYO_m}}=\frac{1}{2}\cdot(C^{0}_{DNA}+C^{0}_{YOYO-1}+ \frac{1}{K_1}-\sqrt{(-C^{0}_{DNA}-C^{0}_{YOYO-1}-\frac{1}{K_1})^2-4C^{0}_{DNA}C^{0}_{YOYO-1}}\ )
    \label{Eqn:C_DY}
\end{equation}
\begin{paracol}{2}
%\linenumbers
\switchcolumn

We describe intensity ($I_1$) for the probe with mono-intercalated complex, as:

\begin{equation}
    I_1=V_{eff}\cdot N_A\cdot(\alpha \cdot C^{eq}_{YOYO-1} + \gamma_1 \cdot C^{eq}_{DNA_{YOYO_m}}\ )
    \label{Eqn:I1_1}
\end{equation}

where $\gamma_1$ is MB of the mono-intercalated complex. We combined equations \ref{Eqn:K1} and \ref{Eqn:I1_1}, to relate intensity with initial concentrations and equilibrium constant, $K_1$:

\end{paracol}
\begin{equation}
    I_1=V_{eff}\cdot N_A\cdot\alpha \cdot((C^{0}_{YOYO-1} - C^{eq}_{DNA_{YOYO_m}}) + \frac{\gamma_1}{\alpha} \cdot K_1 \cdot (C^{0}_{DNA}-C^{eq}_{DNA_{YOYO_m}})\ \cdot \ (C^{0}_{YOYO-1}-C^{eq}_{DNA_{YOYO_m}}))
    \label{Eqn:I1f}
\end{equation}
\begin{paracol}{2}
%\linenumbers
\switchcolumn

We incorporated size of the binding site into the model by describing DNA concentration as the number of binding sites:

\end{paracol}
\begin{equation}
    I_1=V_{eff}\cdot N_A\cdot\alpha \cdot((C^{0}_{YOYO-1} - C^{eq}_{DNA_{YOYO_m}}) + \frac{\gamma_1}{\alpha} \cdot K_1 \cdot  (\frac{C^{0}_{DNA}}{n}-C^{eq}_{DNA_{YOYO_m}})\ \cdot \ (C^{0}_{YOYO-1}-C^{eq}_{DNA_{YOYO_m}}))
    \label{Eqn:I1n}
\end{equation}
\begin{paracol}{2}
%\linenumbers
\switchcolumn

We described bis-intercalation reaction with the equation:

\begin{equation*}
    \ce{DNA + DNA-YOYO_m <=>[{K_2}] DNA-YOYO_b}
\end{equation*}

where $DNA-YOYO_b$ is the bis-intercalated complex. Equilibrium constant, $K_2$, for this reaction \mbox{is given by:}

\begin{equation}
    K_2=\frac{C^{eq}_{DNA_{YOYO_b}}}{C^{eq}_{DNA}C^{eq}_{DNA_{YOYO_m}}}
    \label{Eqn:K2}
\end{equation}

We determined from Eqn \ref{Eqn:K2} the concentration of bis-intercalated complex in equilibrium state:

\begin{equation}
    C^{eq}_{DNA_{YOYO_b}}=K_2\cdot (C^{0}_{DNA}-C^{eq}_{DNA_{YOYO_m}}) \cdot C^{eq}_{DNA_{YOYO_m}}  
    \label{Eqn:DY2}
\end{equation}

Intensity ($I_2$) including both intercalation mechanism is given by:

\begin{equation}
    I_2=V_{eff}\cdot N_A\cdot(\alpha \cdot C^{eq}_{YOYO-1} + \gamma_1 \cdot C^{eq}_{DNA_{YOYO_m}} + \gamma_2 \cdot C^{eq}_{DNA_{YOYO_b}} )
    \label{Eqn:I2}
\end{equation}

Combining Eqns \ref{Eqn:I1f}, \ref{Eqn:DY2} and \ref{Eqn:I2}, we obtained fitting equation for bis-intercalation equilibrium \mbox{constant}, $K_2$:

\end{paracol}
\begin{equation}
    \begin{split}
        I_2=V_{eff}\cdot N_A\cdot\alpha \cdot((C^{0}_{YOYO-1} - C^{eq}_{DNA_{YOYO_m}}) + (\frac{\gamma_1}{\alpha} \cdot K_1 \cdot (C^{0}_{DNA}-C^{eq}_{DNA_{YOYO_m}})\\ \cdot \ (C^{0}_{YOYO-1}-C^{eq}_{DNA_{YOYO_m}})) + (\frac{\gamma_2}{\alpha} \cdot K_2\cdot (C^{0}_{DNA}-C^{eq}_{DNA_{YOYO_m}}) \cdot C^{eq}_{DNA_{YOYO_m}}))
    \label{Eqn:I2f}
    \end{split}
\end{equation}
\begin{paracol}{2}
%\linenumbers
\switchcolumn

In final model for fitting $K_2$, DNA concentration was described as the concentration of binding sites:

\end{paracol}
\begin{equation}
    \begin{split}
        I_2=V_{eff}\cdot N_A\cdot\alpha \cdot((C^{0}_{YOYO-1} - C^{eq}_{DNA_{YOYO_m}}) + (\frac{\gamma_1}{\alpha} \cdot K_1 \cdot (\frac{C^{0}_{DNA}}{n}-C^{eq}_{DNA_{YOYO_m}})\\ \cdot \ (C^{0}_{YOYO-1}-C^{eq}_{DNA_{YOYO_m}})) + (\frac{\gamma_2}{\alpha} \cdot K_2\cdot (\frac{C^{0}_{DNA}}{n}-C^{eq}_{DNA_{YOYO_m}}) \cdot C^{eq}_{DNA_{YOYO_m}}))
    \label{Eqn:I2n}
    \end{split}
\end{equation}
\begin{paracol}{2}
%\linenumbers
\switchcolumn

\section{Size of the binding site}

Size of the binding site is one of the characteristic values for intercalators. In reports, we found inconsistency in the size of the binding site (n). The value differs between 3 and 4 base pairs per one binding site \cite{force, Wang_2016}. The size of the binding site was crucial in our analysis, as we used it in the models for fitting equilibrium constants.

We studied the binding site's size in a range of 3 to 4, varying the value by 0.1. For every n value we fitted the data with equations \ref{Eqn:I1n} and \ref{Eqn:I2n}. Initial concentrations of the DNA and the dye and molecular brightnesses of the free dye and both complexes were used as constant parameters. We analysed every set of data with all tested n values. In some cases used model did not match the fitted data (Fig. Supplementary \ref{Rys:n36}). We chose n equals 3.5, based on the two conditions: firstly, all sets of data needed to be fitted by the same model, and secondly, the fitting errors had to be minimised (Fig. Supplementary \ref{Rys:n35}).

\end{paracol}
\begin{figure}[H]	
\widefigure
\includegraphics[width=15 cm]{YOYO_second_step_8_06_n36f.png}
\caption{The fit of the equation \ref{Eqn:I2n} (red line) to the experimental data points (black circles). We used the binding site sizes in a range \mbox{of 3 to 4}, with a changing step 0.1. We used initial concentrations of the substrates, and molecular brightnesses, as constant parameters in \mbox{the equation}. Here, n equals 3.6, and the model used for data analysis does not fit the data. Moreover, it generates significant errors.\label{Rys:n36}}
\end{figure}  
\begin{paracol}{2}
%\linenumbers
\switchcolumn

\newpage

\end{paracol}
\begin{figure}[H]	
\widefigure
\includegraphics[width=15 cm]{YOYO_second_step_8_06_n35.png}
\caption{The fit of the equation \ref{Eqn:I2n} (red line) to the experimental data points (black circles). We used the binding site sizes in a range \mbox{of 3 to 4}, with a changing step 0.1. We used initial concentrations of the substrates, and molecular brightnesses, as constant parameters in \mbox{the equation}. Here, n equals 3.5. The model used for data analysis fit the data, generating errors around 10 $\%$.\label{Rys:n35}}
\end{figure}  
\begin{paracol}{2}
%\linenumbers
\switchcolumn

\section{Mono-intercalation equilibrium constant}

We performed titration experiments in the picomolar and nanomolar concentrations range. We distinguished 3 regimes: regime 1 with bis-intercalated complexes only, regime 3 with mono-intercalated complexes only, and regime 2 with both types of the complex present (in the publication). We used \mbox{the data} for regime 3 to fit the equilibrium constant of mono-intercalation, $K_1$. We fitted $K_1$ with \mbox{equation \ref{Eqn:I1f}} (Fig. Supplementary \ref{Rys:K1}), and used as the constant value in fitting the equilibrium constant for bis-intercalation, $K_2$.

\newpage

\end{paracol}
\begin{figure}[H]	
\widefigure
\includegraphics[width=15 cm]{K1_f.png}
\caption{Equilibrium constant determination of YOYO-1–DNA (69~bp) complex formation. Black circles represent data points (countrate acquired for various DNA concentrations in a range of regime 3 added \mbox{to 20 nM} YOYO-1 in titration experiment), red line corresponds to \mbox{the fit} \mbox{of Eqn \ref{Eqn:I1f}}. Fitting includes only mono-intercalation. $C_A$ is a fitted value of dye's initial concentration, $K_1$ is the equilibrium constant of mono-intercalation, n is a size of a binding site.\label{Rys:K1}}
\end{figure}  
\begin{paracol}{2}
%\linenumbers
\switchcolumn

%%%%%%%%%%%%%%%%%%%%%%%%%%%%%%%%%%%%%%%%%%%%%%%%%%%%%%%%%%%%%%%%%
\end{paracol}
\reftitle{References}

\begin{thebibliography}{999}
% Reference 1
\bibitem{Bielec} 
Bielec, K.; Bubak, G.; Kalwarczyk, T. and Hołyst, R. Analysis of Brightness of a Single Fluorophore for Quantitative Characterization of Biochemical Reactions. \textit{J. Phys. Chem. B} \textbf{2020}, \textit{124}, 1941-1948.

\bibitem{Wang_2016} 
Wang, Y.; Sischka, A.; Walhorn, V.; T\"onsing, K. and Anselmetti, D. Nanomechanics of Fluorescent DNA Dyes on DNA Investigated by Magnetic Tweezers. \textit{Biophys. J.} \textbf{2016}, \textit{111}, 1604-1611.

\bibitem{force} 
G\"unter, K.; Mertig, M. and Seidel, R. Mechanical and structural properties of YOYO-1 complexed DNA. \textit{Nucleic Acids Res.} \textbf{2010}, \textit{38}, 6526-6532.

\end{thebibliography}

% If authors have biography, please use the format below
%\section*{Short Biography of Authors}
%\bio
%{\raisebox{-0.35cm}{\includegraphics[width=3.5cm,height=5.3cm,clip,keepaspectratio]{Definitions/author1.pdf}}}
%{\textbf{Firstname Lastname} Biography of first author}
%
%\bio
%{\raisebox{-0.35cm}{\includegraphics[width=3.5cm,height=5.3cm,clip,keepaspectratio]{Definitions/author2.jpg}}}
%{\textbf{Firstname Lastname} Biography of second author}

% The following MDPI journals use author-date citation: Arts, Econometrics, Economies, Genealogy, Humanities, IJFS, JRFM, Laws, Religions, Risks, Social Sciences. For those journals, please follow the formatting guidelines on http://www.mdpi.com/authors/references
% To cite two works by the same author: \citeauthor{ref-journal-1a} (\citeyear{ref-journal-1a}, \citeyear{ref-journal-1b}). This produces: Whittaker (1967, 1975)
% To cite two works by the same author with specific pages: \citeauthor{ref-journal-3a} (\citeyear{ref-journal-3a}, p. 328; \citeyear{ref-journal-3b}, p.475). This produces: Wong (1999, p. 328; 2000, p. 475)

%%%%%%%%%%%%%%%%%%%%%%%%%%%%%%%%%%%%%%%%%%
%% for journal Sci
%\reviewreports{\\
%Reviewer 1 comments and authors’ response\\
%Reviewer 2 comments and authors’ response\\
%Reviewer 3 comments and authors’ response
%}
%%%%%%%%%%%%%%%%%%%%%%%%%%%%%%%%%%%%%%%%%%
\end{document}
