# Supplementary material for: Two Intercalation Mechanisms of Oxazole Yellow Dimer (YOYO-1) into DNA
Source: Molecules. 2021 Jun 19;26(12):3748. doi: 10.3390/molecules26123748 (PMC8234192; doi:10.3390/molecules26123748)
Supplement: Supplementary file 1 [file molecules-26-03748-s001.zip › molecules-1253971-supplementary-proofread/Holyst_support.toc]

\contentsline {section}{\numberline {\textbf {S1}}DNA sequence}{2}{section.1}%
\contentsline {section}{\numberline {\textbf {S2}}Calibration of the FCS set-up}{2}{section.2}%
\contentsline {section}{\numberline {\textbf {S3}}YOYO-1 dye}{3}{section.3}%
\contentsline {section}{\numberline {\textbf {S4}}Experiment with constant DNA concentration}{4}{section.4}%
\contentsline {section}{\numberline {\textbf {S5}}Brightness model}{4}{section.5}%
\contentsline {section}{\numberline {\textbf {S6}}Size of the binding site}{6}{section.6}%
\contentsline {section}{\numberline {\textbf {S7}}Mono-intercalation equilibrium constant}{8}{section.7}%
\contentsline {section}{References}{9}{figure.caption.7}%
